# Supplementary material for: Genetic architecture and genomic predictive ability of apple quantitative traits across environments
Source: Hortic Res. 2022 Feb 19;9:uhac028. doi: 10.1093/hr/uhac028 (PMC8976694; doi:10.1093/hr/uhac028)
Supplement: Web_Material_uhac028 [file web_material_uhac028.zip]

Archive with 4 entries (4 files):
- Supplementary figures.pdf
- Supplementary methods.pdf
- Supplementary tables - part 1.xls
- Supplementary tables - part 2.docx
