# Supplementary material for: Genetic architecture and genomic predictive ability of apple quantitative traits across environments
Source: Hortic Res. 2022 Feb 19;9:uhac028. doi: 10.1093/hr/uhac028 (PMC8976694; doi:10.1093/hr/uhac028)
Supplement: Web_Material_uhac028 [file web_material_uhac028.zip › Supplementary tables - part 1.xls]

## Sheet: Read-me
Genetic architecture and genomic predictive ability of apple quantitative traits across environments
Authors:
Jung, Michaela
Keller, Beat
Roth, Morgane
Aranzana, Maria José
Auwerkerken, Annemarie
Guerra, Walter
Al-Rifaï, Mehdi
Lewandowski, Mariusz
Sanin, Nadia
Rymenants, Marijn
Didelot, Frédérique
Dujak, Christian
Font i Forcada, Carolina
Knauf, Andrea
Laurens, François
Studer, Bruno
Muranty, Hélène
Patocchi, Andrea

## Sheet: Supplementary table 3
Supplementary table 3
Significant marker-trait associations identified using the across-location GWAS and the location-specific GWAS.
For each associated marker, the columns denote:
SNP – marker name on the Affymetrix Axiom® Apple 480K SNP genotyping array,
Trait – trait associated with the marker,
Chromosome – number of the chromosome where the marker was located,
Position – marker position on the refence genome GDDH13 (v1.1) in bp,
p-value – the p-value obtained from GWAS,
GWAS – type of GWAS (across-location or location-specific with the phenotyping location specified as BEL – Belgium, CHE – Switzerland, ESP – Spain, FRA – France, ITA – Italy, POL – Poland),
R2 – coefficient of determination,
Sequence – the marker sequence on the Affymetrix Axiom® Apple 480K SNP genotyping array,
Allele_increasing_phenotypic_value – the allele increasing the phenotypic value.
Traits measured at a single location are labeled with an asterisk.
SNP	Trait	Chromosome	Position	p-value	GWAS	R2	Sequence	Allele_increasing_phenotypic_value
AX-115279459	Red over color	9	33799120	3.38387e-97	across-location	0.612928	CAGCTGGACCCGCATTTCATTCTTGAGTCGGAAAG[A/G]CTCTCAATTGAAAAACATTTCATATGAATTGAAAC	A
AX-115366114	Harvest date	3	30681581	2.80176e-47	across-location	0.409714	ATAAGCTTTGCTAAGGTTTGTGAAGTTTACAC[A/G]AACTC	A
AX-115183752	Trunk increment	1	29560923	7.76978e-12	across-location	0.230289	AGAGAGTTTCGTACTATAAATCGGTGAATAATCAG[A/C]TGGGAAACCCTGGAAGGTATAGAAATATTTTGGAC	A
AX-115447385	Harvest date	10	38871831	3.18069e-10	across-location	0.188402	AAAATTTCAAAAA[C/T]CCCTCAAAGATTAGAAGAGCATGATGAACTGGGTA	C
AX-115473679	Flowering intensity	14	4229082	7.46136e-08	across-location	0.142966	TTCAATGACAAAAAT[A/G]AGAAATTTGCGTCCGAAAACGAATTGAGAGGCGCA	G
AX-115595923	Harvest date	16	9023861	2.58471e-08	across-location	0.130792	CCCATGATCCTCACCAAAAGGATCAGGAGAGGATC[C/T]TGTTGGATTATAATGGTCTCTAAACTTTACCCCTA	T
AX-115600808	Titratable acidity	16	3161268	1.35905e-07	across-location	0.126467	CAAAGTAACCTCGGTTCTAATCCTCTCGTAATTCC[A/C]GTTATTC	A
AX-115546644	Fruit firmness	3	30590166	7.69832e-14	across-location	0.124681	AGAGTATAACTCATGATCACACTAGTATTCCCGCC[A/C]AGTGTCCTC	A
AX-115350976	Fruit firmness	16	8985888	1.02258e-08	across-location	0.120518	ACTTCCATGCAAAGTTTGAATGCTCGTTATTGACT[A/G]CATTCGAGGCCAAGGCCGGAGTGAATTCTTTTCAA	G
AX-115334532	Fruit firmness	1	26863095	2.46502e-09	across-location	0.119909	CTCTGCTCAGACTCGACACAGTCTCTCCAAAATTG[C/T]ACCGGATCGGTCATCCAACCTGACTCGAC	T
AX-115624853	Number of fruits	15	32620209	8.35595e-08	across-location	0.0935332	TGTTTCTTAGGTTTTGACAACATTTCGAACACAGA[G/T]CTTTGAGGTGTTGGCGTGTTAAGCCTTTTGAAGAC	T
AX-115320741	Russet freq. - eye	2	29976071	9.13249e-11	across-location	0.083921	AAAAATATATCTATGCTATGTTTCAAATGATTGT[A/G]AA	A
AX-115635358	Flowering intensity	3	31449413	4.38919e-08	across-location	0.0818818	GCTAAAACACTACAAAATTGTCAAGAAT[A/G]CTACACACTCCAAAAAGACTTGCCAGACTCACATC	A
AX-115653996	Russet freq. - eye	12	23013281	2.56834e-11	across-location	0.0742829	TTTGAAAC[A/C]GACCAGAGTTTTGAAGTGATCCACAAGTCCTCCCG	C
AX-115431408	Russet freq. - overall	8	8497351	3.00236e-08	across-location	0.0729283	AAGAAGACTTTCTTTGCTGCTGTATCCATTAGCT[C/T]ATTGTATAGTA	C
AX-115296643	Russet freq. - overall	9	10144814	3.38218e-10	across-location	0.0692311	GAAACAAATAAACAAAAAATCTAGGGACAGATG[A/G]TGAGATAAGAGACTAGGACATGTGACATGCCA	A
AX-115259815	Russet freq. - eye	2	19901873	3.16001e-09	across-location	0.0659117	CCTTCT[G/T]GATTTATATACATAGAAGAAGAAAATATAATAATA	T
AX-115376892	Russet freq. - overall	3	29745788	6.38774e-09	across-location	0.06529	TGCTGAATAAACTTTGGACTGCTGATTTTGGGAAA[A/C]A	C
AX-115513309	Russet freq. - eye	17	5391171	1.64272e-11	across-location	0.0637206	ATGCTTCGCACCGTGCGTCGATGAAAACACAATTG[C/T]AACTTGCAAATCA	C
AX-115340039	Russet freq. - overall	6	25003040	8.6769e-09	across-location	0.0615276	GTCGAATTTGACATGTTACTAGTACAATTGCAGAT[G/T]TTAGAGCCAAGTTTTTTCTTATATGCATTCTAGAC	G
AX-115402010	Ground color	16	9500454	2.83902e-16	across-location	0.0599585	CTCTATGTGGTCACTGAACACTGAATACTATTGTC[C/T]A	T
AX-115652532	Single fruit weight	13	6291369	1.86455e-08	across-location	0.0598809	GTATA[C/T]CACTAAACGGTAATATAAGTGACATAAATTATTCT	T
AX-115357001	Single fruit weight	1	18679105	8.09772e-09	across-location	0.059675	ACTT[G/T]GCTGAGATATTTGGACTTACTCAGATCTGA	G
AX-115613072	Flowering intensity	6	8916804	5.70475e-08	across-location	0.0591078	AATTCCTCTTAGTCATGATGGCCAAGCTAAGGTTC[A/G]CT	G
AX-115635467	Flowering intensity	17	10711135	7.13694e-10	across-location	0.0589727	GTCTTAAATCTTCTCCAGTAGATGGATTTGGAGTT[A/C]TCC	C
AX-115519259	Russet freq. - eye	1	28377243	2.13108e-10	across-location	0.058244	ACTTCACTGTGAAGTGGGTTCTGGTTGAAAAGTGA[A/C]GCAGCGGAGGAGTGTGAGGAAGGTGATGATGATAG	C
AX-115422093	Weight of fruits	12	19704684	4.7469e-08	across-location	0.0575321	TTATTCGTTCAGAAGGTGACTACTT[C/T]TGCATTTAATACATGTTGCTTGGTACTGTTTTGCT	C
AX-115502153	Harvest date	2	13463592	1.60585e-08	across-location	0.0572626	AGGCCTCTGA[C/T]TAACATGCCGGCCATTAATCTTCCCCATTTTGCAC	T
AX-115218171	Bitter pit grade	11	6028089	5.88924e-16	across-location	0.0489416	TTTTGTAGGGTGGATATGTCGATTTATGCC[A/G]TGGTGTTTGGAGAATTCAGGGGTCTCTAGCTGTAT	A
AX-115209345	Russet freq. - cheek	13	3622205	1.00725e-07	across-location	0.0485344	ACTT[A/G]TTTGACATTTATAAGCATGATGTCATTATATTCGA	G
AX-115438999	Ground color	12	29469694	3.20499e-08	across-location	0.0483241	ACCAGTCCTACCTTGTAACTGTGGTACCTAAACCC[A/G]ATTTGTATAAC	A
AX-115653996	Russet freq. - cheek	12	23013281	1.19196e-08	across-location	0.0438439	TTTGAAAC[A/C]GACCAGAGTTTTGAAGTGATCCACAAGTCCTCCCG	C
AX-115508386	Russet freq. - overall	17	27249890	2.81705e-08	across-location	0.043189	GTTAAGAAGTTCGAAGCAGACTC[A/G]AGTAGTTACATGGATCCTCTGGAATTGATTGCGAA	G
AX-115518759	Bitter pit grade	16	7681416	7.60953e-10	across-location	0.0430811	TACTTTTTAAAGGCCTCCCTTAGAGTCTCGCACAG[A/G]A	G
AX-115464400	Single fruit weight	11	14369160	7.9415e-08	across-location	0.0424766	ACTAACAAGTGAGCCTTAGTTAACTTCCATAGAGC[G/T]CACAAATGGCCCTCTA	T
AX-115226966	Red over color	10	39368708	4.61703e-08	across-location	0.041164	CCTTATCATAAATAACAAGGCCTCCATGCT[C/T]TCCA	T
AX-115574880	Ground color	11	26298977	3.28094e-10	across-location	0.040693	GTTGTAAGAATACAATCAAGCCGACTA[G/T]AAAATCTCAAACTTGAGAAGCTGTCTGTCACGGTC	T
AX-115260900	Russet freq. - overall	10	7885378	6.21121e-10	across-location	0.0402196	AAATAAATAATTACCGTATTCCACTGTTTGCATGA[C/T]AGATATTTAGTGCCAGACCTATGGAATACTCACTC	C
AX-115264258	Flowering intensity	10	40673251	3.64999e-08	across-location	0.0396416	TGTGTTC[G/T]TCAAGGATTGGAGCTCTTCTGTCTTTCTGCTGTGT	Heterozygote
AX-115508386	Russet freq. - stalk	17	27249890	1.72702e-07	across-location	0.0393529	GTTAAGAAGTTCGAAGCAGACTC[A/G]AGTAGTTACATGGATCCTCTGGAATTGATTGCGAA	G
AX-115518759	Bitter pit freq.	16	7681416	6.22548e-09	across-location	0.0388287	TACTTTTTAAAGGCCTCCCTTAGAGTCTCGCACAG[A/G]A	G
AX-115237284	Russet freq. - overall	2	28672556	9.74138e-10	across-location	0.0354121	TCCAAAGTCATTGAGTTCATCCCAATCTGGTCATA[C/T]GCTAAGCTGATTACGTATTTTTGGTTGGTCTGCCC	C
AX-115271041	Fruit firmness	5	4845617	4.90696e-11	across-location	0.0315333	GACTGAAATTTCAAGACCGCCCAAACAACATGA[C/T]GGAAACCAATCTCAGGCCAGA	T
AX-115408238	Harvest date	17	8129327	2.21559e-09	across-location	0.025744	TGAGAATATCCTATAAATCGTCTTACGACTCACTA[A/G]CTATGTCGCTC	A
AX-115305302	Single fruit weight	5	23369304	9.63738e-08	across-location	0.0228438	AAAAAGGAGGACTGCATAAACTTAAGCGTCAACCT[A/C]CATGGGATTACAAAAACAAGTAAACTCAAACTGTT	A
AX-115628299	Soluble solids content	3	6160476	1.38586e-07	across-location	0.01877	TGAGGTGAAAAAGCCGATTGAAAAAATTGTAAATG[C/T]GTCAACAAAAGCTACAGAGGTTGCTCCCGGATTGA	C
AX-115423491	Red over color	17	28350928	3.25396e-08	across-location	0.0173169	T[C/T]GTTCACTAGTTTTCCTTTCTTCAATTTGGCTTTGA	C
AX-115234387	Russet freq. - eye	17	645399	1.50672e-07	across-location	0.0161657	ATGCAC[C/T]ATTTGTTGTACATATAATTTAGTCTTGAGGGTCAC	T
AX-115208747	Soluble solids content	5	34132408	2.51884e-08	across-location	0.0140252	A[A/G]TGCTCAACCAGGCCTTTCTTTAATTGATGTCAAAA	A
AX-115393496	Floral emergence	10	22780819	6.65644e-08	across-location	0.0121329	CCACCAGGTAT[C/T]GAAACAATAGATCCATGGCGAGATGCAGGGACACC	T
AX-115257171	Ground color	11	4167945	1.12428e-08	across-location	0.00923618	CACATTTGGAGTTGATGCCGGACCCTCTTACCTGT[C/T]TCTCAATTAAG	T
AX-115538368	Fruit firmness	8	26763841	1.45446e-10	across-location	0.00592035	CCCAA[G/T]GAGCCGTTGATCATAAGATGCGTCAGATATGGTTA	G
AX-115185366	Russet freq. - overall	11	13011946	1.12257e-07	across-location	0.00412355	CCTGAGCACTTTTACCTGATAACTTAGCGAACTTT[A/C]GAGACTCTGCATCCTTAAAAGTCCCTGTATGTAGT	C
AX-115394073	Fruit firmness	3	30587378	8.60654e-09	across-location	0.00311272	TT[G/T]TTTACACCATATGCCACATGCATTTGTTGTCGTTG	Heterozygote
AX-115213094	Trunk increment	7	33577065	4.11476e-10	across-location	0.00305696	ACCAGCAAGCTTGGTGCTAATTCACCTGCCCTTGT[A/G]CCAGA	G
AX-115256041	Bitter pit freq.	13	3358666	1.9109e-09	across-location	0.00195946	GATTTGAAGTTCTTTGTTCTTTCTCTTAAGCTCCA[C/T]GACTTCCACCTCTAATTGATTCACAGC	C
AX-115305853	Number of fruits	7	25080162	9.14433e-10	across-location	0.00164865	ACGTGTGATCATTGTTCTTAAGAGTAGATTTCTC[C/T]A	Heterozygote
AX-115193927	Harvest date	3	25345071	8.14357e-10	across-location	8.34811e-05	TATGCAACAATGGCTTCTGATTTCAATGGTGTAAA[G/T]AAATTAGAGAATTATTAATTTATATATT	Heterozygote
AX-115245402	Flowering intensity	7	7854014	7.04279e-08	across-location	5.50596e-05	ATGGCTTTAGATATAATGGGGAAATTTTTGTGACC[A/G]GAATGGATCCTCAGGCTTTCATTAGGTTGTCAATA	G
AX-115279459	Red over color	9	33799120	7.85705e-88	location-specific BEL	0.612928	CAGCTGGACCCGCATTTCATTCTTGAGTCGGAAAG[A/G]CTCTCAATTGAAAAACATTTCATATGAATTGAAAC	A
AX-115366114	Harvest date	3	30681581	2.38916e-49	location-specific BEL	0.409714	ATAAGCTTTGCTAAGGTTTGTGAAGTTTACAC[A/G]AACTC	A
AX-115447385	Harvest date	10	38871831	1.41573e-10	location-specific BEL	0.188402	AAAATTTCAAAAA[C/T]CCCTCAAAGATTAGAAGAGCATGATGAACTGGGTA	C
AX-115546271	Harvest date	3	30728730	4.84518e-13	location-specific BEL	0.107257	CAGTCCATTACTACTTATAAACACGTTGATGACAC[C/T]TTCTCCAGATCCACCTTGTTATAATATTTCTAAGC	C
AX-115505214	Weight of fruits	2	16341726	5.03608e-10	location-specific BEL	0.106802	TGACTATCACCAAACTGAACTTTCGTCATAAGGCC[A/G]CTGGAGTAATTTTTTTTGCTTTATGTGTGTGTCCG	G
AX-115348723	Russet freq. - stalk	10	40798690	2.73345e-08	location-specific BEL	0.0873132	GATGAAAATTTAAACT[A/G]TCGAGAATATGTAATTACGAAACTTTGTTTGG	A
AX-115244829	Harvest date	16	9226272	2.07635e-10	location-specific BEL	0.0849663	GATCTTACCTAATTGAGTTACAAGCA[C/T]CTTGCATAAGTTCTTAATACTCAAAGCTTAT	T
AX-115348723	Russet freq. - overall	10	40798690	2.6032e-09	location-specific BEL	0.0796858	GATGAAAATTTAAACT[A/G]TCGAGAATATGTAATTACGAAACTTTGTTTGG	A
AX-115445253	Trunk increment	13	11177816	1.05772e-10	location-specific BEL	0.0786542	TTACA[C/T]ATTGATACAAGTTATCTACTTGAGCATATTGAAGT	C
AX-115214473	Red over color	10	36633322	5.67993e-08	location-specific BEL	0.07421	TTGCATGACAACTTGAACTTATTAAAACCTTGAA[C/T]TCC	C
AX-115440975	Russet cover	9	11929448	3.30482e-08	location-specific BEL	0.0723125	TCCAAATCATTCTGCCTCTAATGATGTTTCTGTGG[C/T]ATCAGCTACTAT	T
AX-115266151	Harvest date	16	19381178	3.69172e-08	location-specific BEL	0.0695958	CGATCAACCTAGAGAAGAAGATGGAGGGAATATTA[A/G]ATGATAAAATTGAGATAAAATGGAAATGACGGATG	G
AX-115392999	Russet freq. - overall	10	16357902	4.27185e-11	location-specific BEL	0.0675797	TAATCGTTGTGGTTGTGTGATTGATGCAGAAGTTG[G/T]TTCTAGGGTTTGTGAAAG	T
AX-115248731	Floral emergence	2	12380892	3.03186e-10	location-specific BEL	0.0668825	AATTTGTTTGCA[G/T]TGAAGACTAATTGGTTGATCTTCACACCAAGTCCT	T
AX-115259815	Russet freq. - eye	2	19901873	1.9113e-08	location-specific BEL	0.0659117	CCTTCT[G/T]GATTTATATACATAGAAGAAGAAAATATAATAATA	T
AX-115198592	Floral emergence	9	1078953	7.04397e-09	location-specific BEL	0.0650566	TGCATCCGATGGTAATGGAAGGAGTTGATCATATA[C/T]AAACAACTAGAAACAATCGCTACAAAAAGGA	T
AX-115426282	Floral emergence	9	9761358	1.00091e-07	location-specific BEL	0.0650549	TGTATTTGCTTCAAAAATCTTGGTGTCGACCTTGA[A/G]GCAAAA	A
AX-115566226	Russet freq. - cheek	14	13868530	6.08932e-08	location-specific BEL	0.0643644	CACC[A/G]TGCCAAATGTTGGTGTCATACCCCAGATTTACCCA	A
AX-115260895	Trunk diameter	10	7884107	6.65339e-08	location-specific BEL	0.0615877	TGTAAGTTGCTCAGGTGTGTTTTAATGTTGGCCAC[C/T]GTTTTCTCCTCATAATATATCCTTGAGGAT	T
AX-115558433	Floral emergence	16	15243294	1.55141e-09	location-specific BEL	0.0606783	TAGTTGTGACAATGCAAAAAAGTTCTTAAATACT[A/G]TAGAACAAAACGT	A
AX-115519259	Russet freq. - eye	1	28377243	6.12113e-09	location-specific BEL	0.058244	ACTTCACTGTGAAGTGGGTTCTGGTTGAAAAGTGA[A/C]GCAGCGGAGGAGTGTGAGGAAGGTGATGATGATAG	C
AX-115394557	Single fruit weight	11	18521895	1.23964e-12	location-specific BEL	0.0556799	TAACATATAGATGTACATAATAAATAAACGTCTTA[A/C]CTGGAGAAAGATAAAGAAAATTAGAAAAATTTAGG	C
AX-115361793	Red over color	1	27555798	3.99637e-11	location-specific BEL	0.0550244	GAT[A/C]TGAATTAAAGAATTTTGTGGATTTGGTAGAAAAAA	A
AX-115362374	Single fruit weight	8	2005502	4.02526e-08	location-specific BEL	0.0527008	AGTGATAATAAT[A/G]TGCATCCGTGTACTAAGACTTGAAAGCTAATACTT	A
AX-115392999	Russet freq. - stalk	10	16357902	8.76077e-08	location-specific BEL	0.0505802	TAATCGTTGTGGTTGTGTGATTGATGCAGAAGTTG[G/T]TTCTAGGGTTTGTGAAAG	T
AX-115359367	Single fruit weight	10	31588217	1.0401e-07	location-specific BEL	0.0490706	ATATAGGCCACTGTT[A/G]GCATCAAAGCTACAGACATTTGCCCTTCGATTTCC	G
AX-115619939	Single fruit weight	12	27138898	1.54541e-08	location-specific BEL	0.0471798	GCTTCCATTGAACACTTAACAAGAAGAATAGAAAA[G/T]ATTGCTTCTGGTTTTCTTTATTCTTTCAATAATTA	T
AX-115332159	Single fruit weight	3	30527005	1.55285e-09	location-specific BEL	0.0446111	ACTTTTATGGCAATTGGCAAAAAGACAATATATAC[G/T]CATT	T
AX-115514706	Russet freq. - eye	9	12020921	4.72091e-13	location-specific BEL	0.0411674	ATTGACTCGAACCCATTTTTTATGACTCGGGTTGG[A/C]A	C
AX-115318661	Flowering intensity	6	7687982	2.16184e-08	location-specific BEL	0.040369	ATTGCACTGTGGAGGTATAATTACGCAGACACAAA[G/T]AGAGGAAGAGAAGGCTAGCAGAAA	G
AX-115446281	Russet freq. - cheek	9	5791395	1.3303e-10	location-specific BEL	0.0389862	TACTTTCCAGCTGGAGAATCCTGATAATATCGTGT[C/T]GGATTACGGGAATTAGCATTTTGATTACGTTTGGA	C
AX-115490433	Harvest date	5	23224014	8.95261e-11	location-specific BEL	0.0389467	TGAACAGCTGCCCCAGCCAATAGTTTCACAAGTTT[A/G]AAAGTAAAACTGTTTGCAGGTATTTAGTTCAATCA	A
AX-115254039	Single fruit weight	4	845431	8.77584e-13	location-specific BEL	0.0373573	TCCATAGCTGTATTTAGTTGTTTAAAACAATCTT[G/T]TAC	G
AX-115224250	Russet freq. - stalk	11	2859820	1.3436e-08	location-specific BEL	0.0368988	TCAAAACCCTAACCCTAAACCTGAAAAGTAAAGAA[G/T]ATGAGGTTTATAAGGAAGGGGCCTGTTTGGTTTGC	T
AX-105189206	Harvest date	2	13525162	1.25992e-11	location-specific BEL	0.035591	GCTTGGGTTTTGGAACCAAAACACCTTAGCGTGTG[C/T]TGGGTGCTTTTCGCTGGAGAAGAACGCCAGACCTG	C
AX-115226972	Red over color	10	39365479	3.02293e-08	location-specific BEL	0.0351558	CCTACCTGTGAAAAAAGTACATAAACAGATAATGG[C/T]GAGTTCTTAAATTATTAGAACTAATACAATATCTA	C
AX-115348723	Russet cover	10	40798690	5.02782e-09	location-specific BEL	0.0347741	GATGAAAATTTAAACT[A/G]TCGAGAATATGTAATTACGAAACTTTGTTTGG	A
AX-115657805	Bitter pit freq.	9	5169418	7.63845e-08	location-specific BEL	0.0347015	AAAGTTATTT[C/T]TCTAGGCTTTTTATCTGATATGACAAATTGTAATA	Heterozygote
AX-115321581	Ground color	16	9205152	5.77271e-11	location-specific BEL	0.034494	CCCAATCGCAACCAGAACTGCGTCGTT[C/T]ACCGGACTGGTGAAATGAAGAGACAGAATAGTGGG	T
AX-115464340	Weight of fruits	9	6693742	1.30981e-07	location-specific BEL	0.0344097	TGAGGAAAGCTTGATTTGTGGAGAAGGTTACGCTA[C/T]TCTGCTGA	T
AX-115407736	Russet freq. - cheek	12	22271380	1.55468e-08	location-specific BEL	0.0333634	TTGGGGGTTAAAGCTGCA[C/T]TATCTCTACTCAAATTCTACAGAAGTAAGTTTCT	T
AX-115519250	Single fruit weight	11	37619351	5.56817e-08	location-specific BEL	0.0276283	AGTGGCATGAAAGAGTTTCTATTAAACCAGCAAAA[A/G]TGAAAATTCTTAGCCGTT	Heterozygote
AX-115429780	Single fruit weight	16	8477513	1.60297e-11	location-specific BEL	0.0275614	AGTTGGGTTTTTAGAATTTTGTGATTTTATCATCT[A/G]AGTTAAAATGTCGGAAG	A
AX-115329383	Russet freq. - stalk	12	28831881	9.73611e-08	location-specific BEL	0.0254422	GAGGATTTAGAGGAGGATTACTGTTCTTCTTTGGA[C/T]GGAGATGCGTCGGAAGAGAGCTTTGGGAGTTTTGT	T
AX-115331167	Russet cover	2	29383575	5.29282e-10	location-specific BEL	0.0243581	GTTTTGCTGGTATTAATTGATAGTTGTTACATACA[A/G]GAGTTATGTTGTTAGATAAAAATAATAGATAGAAC	G
AX-115424668	Floral emergence	5	5989381	6.53172e-09	location-specific BEL	0.021907	GGGGATGCTTGTGTGTTTGAGTTGATTAATAAGGG[C/T]A	Heterozygote
AX-115633382	Single fruit weight	1	27848521	1.09353e-08	location-specific BEL	0.0182808	CTCTAATTTATACACTTCTGGTGCATGTATGATCA[C/T]TTACACATATATTACTTTGATTTCCTTTGCAAGTA	C
AX-115452523	Red over color	17	3769755	5.00088e-12	location-specific BEL	0.0182658	GTGAGTACTGA[A/G]AAAATTCATGTGCATTATTATTTCCCACAATTTAC	A
AX-115413715	Trunk increment	15	43700335	2.02007e-09	location-specific BEL	0.0163977	CTACCA[A/G]AAAGAGTGAAAGGATAATGATCAAAACGGAATATC	A
AX-115550974	Red over color	17	28309860	5.04183e-14	location-specific BEL	0.0151954	TCGTGGATTCTGTTTTACAATTAAGTTGTTTTGAA[G/T]TATATACTTCTCTCTACTA	T
AX-115192200	Single fruit weight	2	3679888	6.01167e-08	location-specific BEL	0.0124949	TGAAAGGGAACCAAATCAAATGACGAAAAAATACA[A/G]AGGCACACAGAAGATAAAAATTATATATATGAAAT	G
AX-115454123	Russet cover	5	38269446	1.25419e-08	location-specific BEL	0.0108548	CGATCATCTCTCGCTAGATGA[A/C]TTTGAGCATTAAAGATTCGGCTTAATAGCTGCGAA	C
AX-115236078	Red over color	3	4366924	4.0507e-09	location-specific BEL	0.0102556	TGTCCCTTCTTGTATCATTGCGTATAATTGCTC[C/T]CTGACCTAATCACTTTCTTGATGAATTATTGAAGC	T
AX-115502263	Russet cover	15	43411698	1.75362e-07	location-specific BEL	0.0100173	TATGTGTAAAAAAGTTAGATT[A/G]TCAGTAAATGTGCTCTTCCTAATATTTTGTGCCAT	Heterozygote
AX-115298101	Russet freq. - eye	2	20019589	1.70723e-08	location-specific BEL	0.00890739	TCTGAATCATCCAAAGGGCAGCAGCTCCATTGGCT[A/G]ATTCCTCTAGGTTCTGGGAGACGAAGAGAATTGGC	G
AX-115524456	Harvest date	1	20772639	1.41145e-10	location-specific BEL	0.00813449	ATT[A/G]GTTGAAATAATATACTCAGGTGGCTGATGTGTGGA	G
AX-115484911	Ground color	6	1521834	1.67e-07	location-specific BEL	0.00743995	TAATTCGAAAAGTGAGTAGTAACGGTAGAAAGAAA[A/C]CCAGAAACAAT	C
AX-115205135	Weight of fruits	12	2651443	5.46007e-10	location-specific BEL	0.00143494	A[A/G]TTCTTGGAAAAAGTTGATCCAAAAACTAATTAAAA	A
AX-115241162	Russet freq. - eye	3	22353748	5.65441e-08	location-specific BEL	0.00121445	AAGCAAGGTTTGAGCTCTTAATTTCAATTTCTTTT[C/T]ATTAATTGTTTTTCAATCTTATATTGAA	Heterozygote
AX-115649072	Ground color	15	33950748	5.64765e-09	location-specific BEL	0.000272991	TTCTTTTGATTTGATCTGTGTAAGCTGTAATCGAT[C/T]GTCATCTTTTGAATAATGGTGCGTTTACTAATC	T
AX-105213720	Red over color	9	33801013	4.2956e-65	location-specific CHE	0.614653	TGACTATTGTGGAGCAGGAGGCGAACCATAA[C/T]GGGCCGGTTTTCTTGGACCGGTTCACGGAGGCATT	T
AX-115279459	Green color*	9	33799120	6.05613e-40	location-specific CHE	0.47952	CAGCTGGACCCGCATTTCATTCTTGAGTCGGAAAG[A/G]CTCTCAATTGAAAAACATTTCATATGAATTGAAAC	G
AX-115366114	Harvest date	3	30681581	3.24954e-36	location-specific CHE	0.409714	ATAAGCTTTGCTAAGGTTTGTGAAGTTTACAC[A/G]AACTC	A
AX-115549406	Harvest date	10	38832477	2.91137e-08	location-specific CHE	0.187833	GCCC[A/G]GCTTGGGTGAGTCTCACAATTGATAAAATTAAATT	A
AX-115473679	Flowering intensity	14	4229082	4.53847e-08	location-specific CHE	0.142966	TTCAATGACAAAAAT[A/G]AGAAATTTGCGTCCGAAAACGAATTGAGAGGCGCA	G
AX-115492821	Harvest date	16	8925608	5.64452e-09	location-specific CHE	0.131836	TTGGTTGTCATGGCTGCCATTATTCATCATTTTCG[C/T]GGAAGAAGACAAGGGTTTTGTGACAGA	C
AX-115239448	Titratable acidity	8	7415559	1.27433e-10	location-specific CHE	0.120719	GCAA[C/T]TTTCACGGATAAGTAATCGAACTCTTTGAAACCAT	C
AX-115350976	Fruit firmness	16	8985888	1.90718e-09	location-specific CHE	0.120518	ACTTCCATGCAAAGTTTGAATGCTCGTTATTGACT[A/G]CATTCGAGGCCAAGGCCGGAGTGAATTCTTTTCAA	G
AX-115334532	Fruit firmness	1	26863095	4.9927e-12	location-specific CHE	0.119909	CTCTGCTCAGACTCGACACAGTCTCTCCAAAATTG[C/T]ACCGGATCGGTCATCCAACCTGACTCGAC	T
AX-115250644	Ground color	11	9490564	3.68214e-09	location-specific CHE	0.104798	TAATTCTGCTCCGACTTCGACGGCTTCAGATTCTC[A/G]TTGAACAGAGCGAAGATGTAGGTCTCGAACGTCCG	G
AX-115630047	Floral emergence	9	530386	8.31084e-09	location-specific CHE	0.101726	ATTAGTCGCGTTTTTCCTTTAATTTTGAGATTGTA[G/T]AGTA	T
AX-115325408	Ground color	10	41258346	1.79748e-09	location-specific CHE	0.100214	GGCACTTTATCATGAC[A/G]CCATGAGCTTGCTTCCCATGCTCCAGTGTTGCTAA	G
AX-115320293	Floral emergence	11	11333668	9.56406e-13	location-specific CHE	0.0939236	AAATTAGTCTCTCCACCAAAGCA[A/G]TTATAGGCAATAATATCAAAATCAATGTAAGAAGT	A
AX-115344079	Floral emergence	8	10638158	1.16329e-07	location-specific CHE	0.0873485	TTTCT[A/C]CTTATATCCCCGAAAAAGACACATTTCGTCTTGAT	C
AX-115348723	Russet freq. - stalk	10	40798690	4.58324e-08	location-specific CHE	0.0873132	GATGAAAATTTAAACT[A/G]TCGAGAATATGTAATTACGAAACTTTGTTTGG	A
AX-115320741	Russet freq. - eye	2	29976071	4.35339e-08	location-specific CHE	0.083921	AAAAATATATCTATGCTATGTTTCAAATGATTGT[A/G]AA	A
AX-115562961	Bitter pit freq.	16	3471935	1.46037e-15	location-specific CHE	0.0819392	TATAGTTT[C/T]GTCCAACCCCAAATAATAATGGCAAATAGGAGTTT	T
AX-115421795	Titratable acidity	8	12452779	1.139e-08	location-specific CHE	0.0815054	AATTTGAGGAACTTTGAT[G/T]ATTTCTTGTCAAATTTGGATGGGAAAACTAGAAGG	T
AX-115328653	Flowering intensity	11	42193859	1.19273e-07	location-specific CHE	0.0771884	TGCAAACAAACCCTACAACCCCCGCCTCTCTGCCT[A/C]AAGAGCATCAAAGGAGCAGCCGTAATGGTAATCTC	C
AX-115562961	Bitter pit grade	16	3471935	7.36441e-10	location-specific CHE	0.0692271	TATAGTTT[C/T]GTCCAACCCCAAATAATAATGGCAAATAGGAGTTT	T
AX-115534786	Russet freq. - cheek	14	25600768	2.46561e-11	location-specific CHE	0.0688469	CGCGGAAACACGATGGAGGACGCAATTGATGCTGA[C/T]GGAGAAAAGGG	C
AX-115357001	Fruit diameter*	1	18679105	1.32998e-08	location-specific CHE	0.0660427	ACTT[G/T]GCTGAGATATTTGGACTTACTCAGATCTGA	G
AX-115494202	Fruit length*	10	26445213	1.08112e-07	location-specific CHE	0.0624149	ACATGCTTTGCAACTGATAAGCAAACTTCTTCTAC[C/T]GAAATCAGGTCTTCCCTTTTCCAGT	C
AX-115653957	Russet freq. - eye	12	22692673	6.12335e-12	location-specific CHE	0.0608366	TCAACTTGCATTAGATGTGTTTTTTCTTTAAATAT[A/G]GAATGCTA	A
AX-115617155	Soluble solids content	13	41925221	1.04094e-07	location-specific CHE	0.0607472	TAATTTTGAGGTCTACA[A/G]TGATGCTTCCATAAATGGTCTGAGTTGTGTGTTGA	A
AX-115608460	Fruit length*	2	29824044	3.46481e-12	location-specific CHE	0.0604805	GCCCCATATCAAAGTAAGGATCAATATGTGGCAGC[A/G]GCGGAGAAACTCTTGACCCAGAATCTGCATAACGC	A
AX-115357001	Single fruit weight	1	18679105	1.48324e-08	location-specific CHE	0.059675	ACTT[G/T]GCTGAGATATTTGGACTTACTCAGATCTGA	G
AX-115299520	Maximum fruit size*	10	35060486	2.64106e-08	location-specific CHE	0.0591836	TCACAAATACAATTCCTCAGCTCAACAATACTGTA[C/T]CCGGGA	T
AX-115519259	Russet freq. - eye	1	28377243	1.03039e-08	location-specific CHE	0.058244	ACTTCACTGTGAAGTGGGTTCTGGTTGAAAAGTGA[A/C]GCAGCGGAGGAGTGTGAGGAAGGTGATGATGATAG	C
AX-115362374	Fruit diameter*	8	2005502	3.82136e-08	location-specific CHE	0.0580515	AGTGATAATAAT[A/G]TGCATCCGTGTACTAAGACTTGAAAGCTAATACTT	A
AX-115361689	Fruit length*	11	3622193	1.62096e-10	location-specific CHE	0.0567634	TAAGAAATATGTGTAGTTTTACATATCAATACTCG[A/G]A	G
AX-115394557	Single fruit weight	11	18521895	1.56364e-12	location-specific CHE	0.0556799	TAACATATAGATGTACATAATAAATAAACGTCTTA[A/C]CTGGAGAAAGATAAAGAAAATTAGAAAAATTTAGG	C
AX-115361689	Single fruit weight	11	3622193	2.32619e-08	location-specific CHE	0.0552631	TAAGAAATATGTGTAGTTTTACATATCAATACTCG[A/G]A	G
AX-115384077	Soluble solids content	15	6120745	1.16028e-07	location-specific CHE	0.0543203	AGGCAATTGATGAGATTTGAGACATTTTTTAATTT[A/C]A	C
AX-115457259	Harvest date	16	8703849	4.70625e-09	location-specific CHE	0.0530352	TACAAGACTTTCTAGATGCCTAGGTCCCTCAGAAA[C/T]AGTGTGATCAGAATAAGAAATACAAACATAACATT	T
AX-115647524	Russet freq. - eye	2	19952878	2.53686e-09	location-specific CHE	0.0526348	TCTGCAATAAGCTTGTCCACTTGTACTTCAAGTTT[C/T]CTTGACAAACTTTTGTAATCAAACTCTTCCTTAAT	C
AX-115322641	Soluble solids content	5	46842414	5.17134e-08	location-specific CHE	0.0510509	CATGCCCAAATTTCCCCTT[G/T]TAAATATAATTTGTTAGCTGATGTTTATTGCCTTA	T
AX-115362374	Fruit volume*	8	2005502	6.0375e-08	location-specific CHE	0.0505736	AGTGATAATAAT[A/G]TGCATCCGTGTACTAAGACTTGAAAGCTAATACTT	A
AX-115422758	Floral emergence	13	14014367	2.62679e-14	location-specific CHE	0.0503334	GAAACTGAATATTGATATTATGACTATTTCTTAAA[C/T]TGGACATTGATGCAAATTTCCCTTAATAATATGAT	T
AX-115266971	Russet freq. - cheek	1	28595992	3.45861e-10	location-specific CHE	0.0489802	CACATTACACCAAGTATGAAGAATAGACAGTAATC[A/C]AATGCTAAAAG	C
AX-115264729	Red over color	15	54411796	6.39673e-08	location-specific CHE	0.0463194	CTTATCCAGTTGATTTTCATATATGTTCTTCAGAG[A/G]GAATCTGCATTGCCTAAATCAGCAGAGATGATCGG	A
AX-105186293	Fruit volume*	2	10322930	2.96643e-08	location-specific CHE	0.0456523	CGAGAGCTTCAACATTTTCTCTCCCTCTCCTCACG[C/T]TCTCTCTCTAGATTGAAGGAAGAGATCTATAGTGA	T
AX-115206819	Red over color	11	265336	1.30008e-07	location-specific CHE	0.0446317	TTAATTCAATTTAAAGTTTTGCAATTATTTATAGA[C/T]TACTAAAAGAAAACAATTGTTCCAACTTCAAATGC	C
AX-115316232	Flowering intensity	5	1987082	6.60491e-09	location-specific CHE	0.0437747	C[A/C]TTTCCCCTTTCTCTCTTCCGTTAATGGAGAC	A
AX-115508386	Russet freq. - overall	17	27249890	8.82466e-09	location-specific CHE	0.043189	GTTAAGAAGTTCGAAGCAGACTC[A/G]AGTAGTTACATGGATCCTCTGGAATTGATTGCGAA	G
AX-115414638	Maximum fruit size*	11	17878463	5.68812e-11	location-specific CHE	0.0420461	GTAATGTTATTTCCATTTGATGCAGACATGATTAC[C/T]CATCTAATAAAATCTCCTTTGAACTAGTCAGCTAT	C
AX-115482211	Maximum fruit size*	2	21759081	1.03901e-07	location-specific CHE	0.0403239	AAGTTTCTAATATTTAAGGATCATCTTACATAAAG[A/G]CA	G
AX-115433293	Yellow color	6	24024503	5.22773e-08	location-specific CHE	0.0392039	CAGAATGTACAGCCCTTTAGACCCAAAAATAATGG[A/C]ACATTCAGTTTCTAGATGTAGAAGCAATATCCTAA	C
AX-115650478	Single fruit weight	5	17738796	8.71768e-08	location-specific CHE	0.038967	CAAAATGGTCATTTGACCATTTATTTAGAAAGCTC[C/T]AGCTTTGCTGAGTAGCCATCTGGGGTGCCA	T
AX-115391701	Floral emergence	5	10353882	1.7818e-07	location-specific CHE	0.0364138	TG[A/G]TGTTTCATTGAATTTAAAACTTCGTTGTACAAAC	G
AX-115292619	Russet freq. - overall	1	29612376	8.60933e-10	location-specific CHE	0.0355373	TTTTCACAATAATGTTCAG[C/T]TACTATTGAAATGATTAATGTGAAGCATATTCTTT	C
AX-115394557	Fruit volume*	11	18521895	7.80037e-11	location-specific CHE	0.0351508	TAACATATAGATGTACATAATAAATAAACGTCTTA[A/C]CTGGAGAAAGATAAAGAAAATTAGAAAAATTTAGG	C
AX-105206365	Russet freq. - cheek	5	36728628	4.00466e-08	location-specific CHE	0.0347572	AGCATTATGTTAAACAAAAAATCTAAATGGGAAAA[C/T]A	T
AX-115238107	Yellow color	1	16168825	1.73499e-08	location-specific CHE	0.0346305	TCATA[A/C]CATGTTGCTGGAATTCACAAATGAAGGCAGCGGTT	Heterozygote
AX-115332159	Fruit volume*	3	30527005	6.88782e-08	location-specific CHE	0.0326921	ACTTTTATGGCAATTGGCAAAAAGACAATATATAC[G/T]CATT	T
AX-115394557	Fruit diameter*	11	18521895	8.44122e-09	location-specific CHE	0.0311798	TAACATATAGATGTACATAATAAATAAACGTCTTA[A/C]CTGGAGAAAGATAAAGAAAATTAGAAAAATTTAGG	C
AX-115485291	Single fruit weight	2	10051576	3.74468e-08	location-specific CHE	0.0301847	GGTAACTATCTTTACCCAAAATAG[A/G]TAACTAACAGTACTTACGGTTTCTGCATTCTGTGA	G
AX-115461265	Flowering intensity	10	18725252	1.20489e-08	location-specific CHE	0.029965	TGTTTTTACCAAGTGGCTGATAGAGCAAAGATGCA[A/G]TTTTGTGATTCTTAACGGTATGACTTGAGGTGGAA	G
AX-115321105	Fruit firmness	8	25362682	5.85875e-09	location-specific CHE	0.0251713	TTTACTGTTTAACTTAAAACCAACCATGAG[C/T]TAA	T
AX-115508423	Russet freq. - eye	17	27235275	1.47726e-09	location-specific CHE	0.0250477	CCATGAA[A/G]GGAATCGTTTTCCAGAAAGTGAGAGAAAATTAGGT	G
AX-115353120	Russet freq. - eye	5	45018392	1.99931e-10	location-specific CHE	0.0237653	GAAAATCAAAGAGACATTACCCATCTGT[C/T]AAAGAGGCATTTAAGGACGAGCCATCAGCCGGCAG	T
AX-115551098	Red over color	6	2585444	2.12949e-08	location-specific CHE	0.0233332	TACTTGCAACAGTACAAGGTTATTGTAATATAGCA[A/G]CTCTAG	Heterozygote
AX-115385280	Yellow color	16	27863229	1.00246e-07	location-specific CHE	0.0210813	ACTTGTCAATTATAACCATTAGTAAAATAATGACA[C/T]GTGGACACA	T
AX-115632716	Floral emergence	9	4822731	8.62531e-08	location-specific CHE	0.0208785	AAATTGTAGATTAATCTTTCTA[C/T]GGTTTACTCTACTGTAAATTCTAGTGTACGGGAA	T
AX-115421520	Single fruit weight	5	32741279	7.6222e-10	location-specific CHE	0.0207482	CCAAAGGATTCTGCAGTCT[A/G]CAGAATTATTCTTTCGAAAACATGCACAAATAATA	G
AX-115421520	Fruit volume*	5	32741279	3.83782e-10	location-specific CHE	0.0199934	CCAAAGGATTCTGCAGTCT[A/G]CAGAATTATTCTTTCGAAAACATGCACAAATAATA	G
AX-115400167	Bitter pit grade	9	2402403	8.29252e-08	location-specific CHE	0.0199496	TTTGGGTGCCACTGAGTAGAGTTGAAGGAAGAATA[G/T]GAAGAAAGTTAAGACT	T
AX-115359037	Titratable acidity	10	20136814	4.66794e-09	location-specific CHE	0.0198534	GAAGTCCTGACCCAATTCTTGAGGTCAGATTTTGC[A/G]AAAGTCCAAATGTATTATTGATACTTTGCAACCCT	A
AX-115440105	Floral emergence	5	31580677	1.27202e-09	location-specific CHE	0.0182294	AAAAGATTACATGTTCAAATTAAATAAATTGTTGA[C/T]ATTATCAACTTGGTATGTTATGTTAAACTA	Heterozygote
AX-115220987	Russet freq. - eye	15	26250511	5.08065e-09	location-specific CHE	0.0169495	AACATCTTTTTAAATAACAGTGCATTATAAGTACA[C/T]CACG	T
AX-115245532	Ground color	9	14186556	7.97171e-08	location-specific CHE	0.0167757	AAAAATTTGCTCAAC[A/G]CTTTCAGGCTTTAACCATAACAGAGTGAATATCTA	Heterozygote
AX-115508423	Russet cover	17	27235275	8.7208e-10	location-specific CHE	0.0165572	CCATGAA[A/G]GGAATCGTTTTCCAGAAAGTGAGAGAAAATTAGGT	G
AX-115192200	Single fruit weight	2	3679888	1.62045e-08	location-specific CHE	0.0124949	TGAAAGGGAACCAAATCAAATGACGAAAAAATACA[A/G]AGGCACACAGAAGATAAAAATTATATATATGAAAT	G
AX-115210600	Fruit firmness	6	3080366	3.88214e-08	location-specific CHE	0.00935827	TGCATTATATCATTTCGTATAACTCCCCCAAACCC[A/G]CCTGTACTGTAGTTTGATCTTAATGGTTGAGGCGC	A
AX-115459753	Maximum fruit size*	16	3380983	8.90471e-09	location-specific CHE	0.00648436	GTTCTAAAAAGGGTGTTTTTGAGGATGTTGATGAT[A/G]GGGTAGTGGATGCTGGATTGAGGCAGGAAAGCGTC	A
AX-115219752	Floral emergence	9	7577508	2.422e-08	location-specific CHE	0.00624795	CTACCACTAAAGAGTCCTTCATAACTTTAGAGGTG[A/C]GACTCTTGATCTGC	Heterozygote
AX-115398287	Flowering intensity	7	8114233	8.11334e-08	location-specific CHE	0.004178	GTTAAAAA[A/G]GTGATAAGCAAGATGGTGAATGGGAAAGTGC	G
AX-115253823	Harvest date	14	28673903	1.07016e-08	location-specific CHE	0.00300166	A[G/T]TTTTGAGTTAATTGTTTGGGCGGGAAAACTGTAGG	T
AX-115256041	Bitter pit freq.	13	3358666	5.07365e-09	location-specific CHE	0.00195946	GATTTGAAGTTCTTTGTTCTTTCTCTTAAGCTCCA[C/T]GACTTCCACCTCTAATTGATTCACAGC	C
AX-115469898	Ground color	14	19788647	1.96457e-08	location-specific CHE	0.000437585	TGGGTGGAGGAAGACAAGTCATCATCAGAGATGGC[A/G]CAGTTGTGCAAGA	Heterozygote
AX-115324071	Flowering intensity	7	7605109	2.97438e-08	location-specific CHE	0.000219495	TT[C/T]GTTTAAACTTTAAGCAGCCATAATGATTTTCTTCT	T
AX-115279459	Red over color	9	33799120	8.14423e-82	location-specific ESP	0.612928	CAGCTGGACCCGCATTTCATTCTTGAGTCGGAAAG[A/G]CTCTCAATTGAAAAACATTTCATATGAATTGAAAC	A
AX-115366114	Harvest date	3	30681581	7.68241e-40	location-specific ESP	0.409714	ATAAGCTTTGCTAAGGTTTGTGAAGTTTACAC[A/G]AACTC	A
AX-115200955	Number of fruits	16	4105954	5.89526e-09	location-specific ESP	0.227377	AATCGTGAAGCTTATGACGGTCGTCATTTTTCTGA[C/T]TTATGAATAAATTACCTGTCAGCAACGGCCTGATA	T
AX-115435991	Trunk increment	6	34315336	1.79335e-08	location-specific ESP	0.141284	TTCTCCCTCCAATTCATGAACATTGTTGTAATTTT[G/T]GGTTGAATCCATCGCC	T
AX-115350952	Harvest date	16	8932940	6.39473e-08	location-specific ESP	0.11637	TCTGTTCAAACTCTTCCTCGACGCGGTGATAGACG[A/G]GATGAAGTCTACACTTGTGCACATCAA	G
AX-115267846	Trunk increment	13	8355795	3.17591e-09	location-specific ESP	0.107431	ACTCGACGCGAACCTCGTGCGCCGACTCGCCCTGC[G/T]CCACAATCTCCGTCTTCTTCGACTTCAAGCACACC	G
AX-115465870	Harvest date	11	29305015	5.90036e-11	location-specific ESP	0.0774878	TTTCTACCACAAAGAA[A/C]TTAAATCGAATCGAGCTTTGTCGAAGCTAATTTGA	A
AX-115317393	Russet cover	9	12381129	2.96633e-08	location-specific ESP	0.0755906	C[A/C]ACTTACATATAGTTCCGTTAACTAGTGCACTCCTA	A
AX-115653996	Russet freq. - eye	12	23013281	2.21058e-10	location-specific ESP	0.0742829	TTTGAAAC[A/C]GACCAGAGTTTTGAAGTGATCCACAAGTCCTCCCG	C
AX-115350543	Trunk diameter	3	28264461	4.9953e-08	location-specific ESP	0.0715637	TTT[A/G]TGTTATATGGAAGTGGACATGTACATAAAAGACAC	A
AX-115406429	End of flowering*	7	2735255	9.09215e-09	location-specific ESP	0.0684319	TGACAATATGAGAATGCTATGTTCAAAAAATTTAG[C/T]AACAGGTTTCAGATTCAGATGAATAAAAATTTCGA	C
AX-105193183	Russet freq. - eye	2	29512625	3.33788e-12	location-specific ESP	0.0664225	ACACCCATTCAAGCTGGAAATTTGGAGAAGTAGCG[C/T]ATACCT	C
AX-115605665	Trunk diameter	6	22538503	1.34142e-08	location-specific ESP	0.0638185	AACATCTTCATTTTATGATCCTCTTCATCAGTTTC[C/T]A	C
AX-115426282	End of flowering*	9	9761358	5.53595e-13	location-specific ESP	0.0626373	TGTATTTGCTTCAAAAATCTTGGTGTCGACCTTGA[A/G]GCAAAA	A
AX-115405485	Number of fruits	9	20188498	1.5627e-09	location-specific ESP	0.0592921	TTGGTCAGGATCAAAGAAATCAACTGTAATGCTCC[G/T]GTAAATTGAGTCACCAAGACTTGCCCTCCCATTCT	G
AX-115422195	Russet freq. - overall	10	39892373	2.57664e-09	location-specific ESP	0.0561329	CTTTGCC[C/T]GTTGGCGCAAGGCAGGACTTAAATTGCTCGAGCAT	C
AX-115190668	Bitter pit grade	16	3891590	5.00671e-13	location-specific ESP	0.0550522	GCAAGTTTCCATTAAAATGGCACAAATCACTCGCA[A/C]GGTACTTTATTTATGGCACTTTCCAAACTCGTTGG	A
AX-115392559	Russet freq. - cheek	17	3472654	1.67124e-12	location-specific ESP	0.0550347	GCTCAATGTGGAGATTTGGATTTCATTGAACTTGT[G/T]TATTGCTGGCGACCT	T
AX-115310232	Russet freq. - eye	17	5278335	1.64206e-14	location-specific ESP	0.0545225	TCTTAA[C/T]CAACTAAATGACATGCTCATTGCTAATGTTC	T
AX-115460774	Floral emergence	4	29028596	1.22823e-08	location-specific ESP	0.0537882	ATGGCAATGCACATATGATTAAT[A/G]TTACTGTCATAAGATTTACCTTTTGATCAGATCTA	A
AX-115277738	Full flowering*	7	12526666	3.74904e-10	location-specific ESP	0.0519325	AATGTGTCA[C/T]GAAAATAACAGACATTCTTGAGATGAAAGCAAAGT	C
AX-115519258	Russet freq. - eye	1	28377604	4.40075e-10	location-specific ESP	0.0512884	AAAATTTTCACATGATTCACATCAATTCAATCACA[A/G]TGAACGGAAAGGTTACCCGAAGC	A
AX-115578714	Full flowering*	1	12852725	1.41476e-07	location-specific ESP	0.051178	AATTGCAAGCATGGAATAACTATAGTGTATAAAAA[A/G]ATCACAAGAAAAAGAAAAAAGAAAGCTAGGTTAAA	A
AX-115366114	Russet freq. - overall	3	30681581	4.05545e-24	location-specific ESP	0.049012	ATAAGCTTTGCTAAGGTTTGTGAAGTTTACAC[A/G]AACTC	A
AX-115340041	Russet freq. - overall	6	25003502	1.70799e-08	location-specific ESP	0.0453953	ATCTTAGGACCGATAAGGGAAAATTTCCAACAAAA[A/G]A	G
AX-115420425	Trunk diameter	1	12348192	7.61444e-08	location-specific ESP	0.0394905	ATGTTCTCCA[A/G]TATTCTATCACAGGTTCTTTGGTCATTACATC	G
AX-115211784	Trunk diameter	6	34467548	1.10106e-08	location-specific ESP	0.0359634	CTGAAAGCAGGCAAAGGTAAATTAACATACAAGTC[C/T]GATCACATATACTTAATCAGGAAACTCAAAAAATG	T
AX-115606670	Floral emergence	5	4250031	6.20474e-15	location-specific ESP	0.0359376	TGGGGACGAGT[A/C]TAAACACTATCCACTATGTTTGTAATTGCA	C
AX-115464325	Weight of fruits	9	6684500	1.66478e-11	location-specific ESP	0.0343767	AGGGCAATTTTGTCCTCTAATGTTTTGAGCGAATT[A/G]GGGGCAGGTTTGGCTTCGT	G
AX-115488925	Floral emergence	14	1877265	1.68091e-09	location-specific ESP	0.0329205	GTCTCAATAATGTGTACATGAAGAAACCAATGTC[C/T]GGCTTGCAGATTTATGGAGATCCAGAAGCAGCAGA	C
AX-115219757	End of flowering*	9	7575625	6.00271e-11	location-specific ESP	0.032147	TC[A/G]TCATAACACATATGAATATGCACTCATATTCTGCA	G
AX-115220326	Russet freq. - overall	1	12028810	6.48226e-12	location-specific ESP	0.0282167	TTTTAAGTTGCTATATGTTCTGTTGTCTTATTTCA[G/T]ATGTGGATGATAACG	G
AX-115395942	Full flowering*	5	4298159	5.43154e-09	location-specific ESP	0.0271281	TTCTTTCTTCGGTGGTTGCGGTTT[C/T]GTTTTGTGTGGTGCTTGTTGGAGGATGATGGTGCT	T
AX-115405753	Flowering intensity	11	828296	5.0209e-08	location-specific ESP	0.0261795	TTTTCCTAATCCATATCATTTCATTACTCCA[A/G]CAGAATTCTCTATTGACAAGAAC	G
AX-115431042	Full flowering*	2	13018540	5.58681e-08	location-specific ESP	0.02606	GGACAAGTCTTGGCTGTAAAGAACACTAAAGAAGA[C/T]GTCACGGAGGAGCTAAATATTCTGCAGAAGGTAAA	C
AX-115395677	Harvest date	2	32965721	3.93565e-10	location-specific ESP	0.0259834	ATTTGCTAGTAAATTAATAAGGTCGACCAATTGCA[C/T]GGCGAAAGCAAACATCGGTTCCTTGACGTGCTTAT	C
AX-115231925	Flowering intensity	7	4995472	1.15661e-07	location-specific ESP	0.0247425	AACTGCATGTTGCAATTGTACGGATGAATCTTCAC[G/T]TATATGTAATTTTTACTAAAATATTGTCGTTAGAA	G
AX-115658243	Russet freq. - stalk	12	4194237	5.35654e-11	location-specific ESP	0.0238251	GCATCTTGGGTCCGCCTATTGTTTTAGTAAGGAGC[C/T]CACCAGTGGAT	C
AX-115405061	Russet freq. - stalk	13	2184895	1.46781e-07	location-specific ESP	0.0226387	GAAGAGAAATGTGGCAATCGTTTGGGATTGCTTTT[G/T]T	G
AX-115658243	Russet freq. - overall	12	4194237	2.53277e-09	location-specific ESP	0.0194413	GCATCTTGGGTCCGCCTATTGTTTTAGTAAGGAGC[C/T]CACCAGTGGAT	C
AX-115499827	Number of fruits	2	7997682	1.91694e-08	location-specific ESP	0.0185746	TA[C/T]GGTTCATAACAATTTGAATCAATTTCTGTAATTAC	T
AX-115444998	Russet freq. - overall	9	8534515	1.28163e-08	location-specific ESP	0.0175314	AGAAGAAGTGCAAGAGCTCGAAGATGCCTCTGCTT[A/G]CAGACTCAGGCCCCTCCCTCCAGAACTCAGGTACC	G
AX-115220326	Russet freq. - stalk	1	12028810	1.30083e-13	location-specific ESP	0.0161524	TTTTAAGTTGCTATATGTTCTGTTGTCTTATTTCA[G/T]ATGTGGATGATAACG	G
AX-115448235	Russet freq. - overall	7	20343306	1.00415e-07	location-specific ESP	0.0160607	ATTTTTACTATCTCTCTAATAAAGACGGGAGCCAC[A/G]AACAA	G
AX-115444998	Russet freq. - stalk	9	8534515	5.75937e-09	location-specific ESP	0.0145845	AGAAGAAGTGCAAGAGCTCGAAGATGCCTCTGCTT[A/G]CAGACTCAGGCCCCTCCCTCCAGAACTCAGGTACC	G
AX-115412093	Red over color	13	3461966	8.5955e-09	location-specific ESP	0.013013	GATTTATGGTTTGATGCAGAACTAAACAATTGCAG[C/T]TTTAAGAGGATAATTAGATGTCACCTGTGCACGAG	Heterozygote
AX-115515804	Russet freq. - overall	12	2054295	1.21981e-11	location-specific ESP	0.0122225	TGAGAAAAAACCTTAAAATTTCAATTGGTTCACTT[C/T]CCGATTCTTTTTGTGTGT	T
AX-115191874	Red over color	17	28349586	1.07897e-08	location-specific ESP	0.012202	ATGAATCGCGTTCTCCATAGGGGATAATTATTGCA[G/T]TCAAGTTTGATCGTGAGGAAGTTGTAACATTAGAG	T
AX-115272912	Russet freq. - overall	2	6306321	1.20006e-07	location-specific ESP	0.00989294	TTGGTGGTGGAGGAGAATTTGTTGGTGGCACAGAT[A/G]GTGCATGACCTTCAACACTTGGTGGTGGAGGAGCA	A
AX-115429980	Harvest date	6	6509938	1.09121e-07	location-specific ESP	0.00936685	A[A/G]TATAACTAAAACAGGGTAGCCTTCATTTGT	A
AX-115545984	Russet freq. - overall	15	36931867	6.34819e-08	location-specific ESP	0.00697686	GACGAGTAGCA[C/T]ACTACTTAAATAAGTCAAAAACAAAACACACAACA	C
AX-115333828	Bitter pit grade	8	4081206	1.27221e-07	location-specific ESP	0.00539477	AAGAAATAAAATTCTG[C/T]AAACTACAGATTTACCTCTCTCAAATTGATTGTAG	T
AX-115431939	Single fruit weight	12	26039343	2.71667e-08	location-specific ESP	0.005092	TACGGATATATACAAATTGATCGT[A/G]AATATGCGTTTAAATAGCCAACGGTGAGGGTTCTA	G
AX-115278179	Single fruit weight	4	28092945	5.69469e-10	location-specific ESP	0.0036479	TCCACATAATTTACTCTCTTCGAGGATTCCAAATC[C/T]A	C
AX-115220019	Russet freq. - overall	12	12269553	2.87893e-16	location-specific ESP	0.00117756	GGAGAAGGTTCGAATCTATTATAATAAATTA[A/G]GAGAGAGAGCATCCAACTCA	A
AX-115271052	Flowering intensity	5	4849992	2.02911e-08	location-specific ESP	0.000669515	TTTATTCGGCGACTAGAATTCTGT[C/T]CGGTTTTAATTATTCTTGTCCGGCTTTTGTGATTG	Heterozygote
AX-115366114	Ground color	3	30681581	1.11315e-12	location-specific ESP	0.000414669	ATAAGCTTTGCTAAGGTTTGTGAAGTTTACAC[A/G]AACTC	G
AX-115302680	Russet freq. - overall	15	52325798	2.1881e-09	location-specific ESP	0.000346221	TAATCGTTGAGTTTATCCAACCTCACAAATTCAC[C/T]TTTTTCCAAAAG	Heterozygote
AX-115395944	Floral emergence	5	4299711	5.03158e-09	location-specific ESP	5.45143e-05	CTTGAAAACTTCAAAGGCACAACTACATAGT[A/C]TAAATCCATC	C
AX-115415461	Number of fruits	9	7112818	1.12672e-09	location-specific ESP	7.59182e-06	TAGCATTACCCATATGAATAG[A/G]AAGAATGACTAAATTGGCTCAGTCCTTCGTTGCTT	A
AX-115519732	Trunk increment	8	6653442	3.62754e-08	location-specific ESP	5.57656e-06	AGTTGTCGAATTCCCAAGCTGCTTTATAAATCCAA[A/G]A	Heterozygote
AX-105207792	Ground color	9	35639881	1.17753e-07	location-specific ESP	4.25667e-07	CCCTTTTTTCACAGAACAAGTTAGGAATCTGGTCG[A/G]GTACCGTCACCGTAGAGTTGAAGACCACC	Heterozygote
AX-115279459	Red over color	9	33799120	1.58899e-92	location-specific FRA	0.612928	CAGCTGGACCCGCATTTCATTCTTGAGTCGGAAAG[A/G]CTCTCAATTGAAAAACATTTCATATGAATTGAAAC	A
AX-115366114	Harvest date	3	30681581	5.92683e-22	location-specific FRA	0.409714	ATAAGCTTTGCTAAGGTTTGTGAAGTTTACAC[A/G]AACTC	A
AX-115294359	Harvest date	10	33341151	6.23512e-08	location-specific FRA	0.171372	GTTAAATTTCTATTTAAGATGTATTTGACTT[A/G]ATATATCACATTAGCGAAA	A
AX-115331889	Weight of fruits	7	10150663	8.6429e-08	location-specific FRA	0.133943	CATGCATAAGTTCAGATAACGGAACAAT[A/C]GTGAAAGTTCTGCCTTTAGCATATGGAAACTGG	A
AX-115492821	Harvest date	16	8925608	2.243e-12	location-specific FRA	0.131836	TTGGTTGTCATGGCTGCCATTATTCATCATTTTCG[C/T]GGAAGAAGACAAGGGTTTTGTGACAGA	C
AX-115476635	Floral emergence	11	11277966	1.00316e-07	location-specific FRA	0.106568	TACAGTATTCTCATTGAAGGAATGTGCATAGCTGG[A/C]AAAATTGAAGATGCCAGAAAACTCTTT	C
AX-115385023	Trunk diameter	9	9180796	7.44125e-08	location-specific FRA	0.0929371	ATTTTGTCAAGCACTTCTAAAAGAACCCATCTGCA[C/T]GCACAA	T
AX-115429214	Ground color	10	2291372	1.27625e-10	location-specific FRA	0.0910417	TTGATATGATATTCATATGAT[A/C]AAGTAAGATTGTTCATATTACAAAGTATTCAATCA	C
AX-115487572	Flowering intensity	17	4118713	1.32899e-07	location-specific FRA	0.0843972	GCAGTTTCCTTAATCAATTGGCTTTCTCAAAGATC[A/G]TGAAGAAATATGACAAGGTTTGATCGCTTTGTTTC	G
AX-115316099	Weight of fruits	7	28721665	2.44114e-10	location-specific FRA	0.0796846	CAATGAGGTCGATTTTCTCCCTTATGAGGTATATT[C/T]TCGAACTTCACATTCTCTGAGGTTT	T
AX-115659049	Floral emergence	9	1311208	1.90979e-09	location-specific FRA	0.0788034	AAGCCATCTGGTCTGAGTATCCTATCCATTTCAAT[C/T]AATAGATCTTCTGCATTGCAA	T
AX-115440975	Russet cover	9	11929448	1.06195e-09	location-specific FRA	0.0723125	TCCAAATCATTCTGCCTCTAATGATGTTTCTGTGG[C/T]ATCAGCTACTAT	T
AX-115357001	Single fruit weight	1	18679105	4.97625e-09	location-specific FRA	0.059675	ACTT[G/T]GCTGAGATATTTGGACTTACTCAGATCTGA	G
AX-115251529	Ground color	8	14484388	4.29878e-11	location-specific FRA	0.0596397	AAACTGTAAGTGTTCTACTTTTGGTATGATATTAT[A/G]AGTGCATATTTGTTTGTCACATTTCAATACATTTC	G
AX-115252388	Floral emergence	16	15218544	4.50856e-10	location-specific FRA	0.0591502	CAATAGAGAACAACGTAATGCAGATTCACGAGCAC[A/G]TC	A
AX-115628003	Single fruit weight	14	2902993	2.66708e-09	location-specific FRA	0.0555337	AATAATATAATAATCAAGATCTAATTATTAAAGGG[A/G]TGTG	G
AX-115182443	Bitter pit grade	16	3409834	4.5727e-10	location-specific FRA	0.053183	AAGAGTGATTCTTATCCCATAAATTTGCAATACTA[C/T]TAAGCTTTTACATTAACAAGTAGTTGACTAAGACA	T
AX-115522199	Russet freq. - overall	5	34611609	1.04921e-07	location-specific FRA	0.0496095	CAGGAGCAGTGTGTGCA[G/T]CAACTCTCGCCAGAAATGGAGTGTCTGTAACTTTG	T
AX-115218171	Bitter pit grade	11	6028089	9.02679e-11	location-specific FRA	0.0489416	TTTTGTAGGGTGGATATGTCGATTTATGCC[A/G]TGGTGTTTGGAGAATTCAGGGGTCTCTAGCTGTAT	A
AX-115244803	Ground color	16	9245659	5.62044e-09	location-specific FRA	0.0487406	ACGGGGCCGGTTGCCGGGACTCAGTATCTGTCGAC[C/T]GCTAGACTGGCTTTTTGCAGCGATCGTCCTCTGAC	T
AX-115185265	Ground color	15	5967264	1.21038e-07	location-specific FRA	0.0483446	ACT[A/G]TTAGCATCCATATAGATCATACAAATTGACCGTTT	A
AX-115200006	Harvest date	5	47253922	1.78809e-07	location-specific FRA	0.0482145	ATTCCAAACCTTTTGGGATAAACCCAATTTCAATA[C/T]CTTCCCACCACATTCATCACTTCCTTGCTTGGAAA	T
AX-115434303	Harvest date	2	13514493	2.90236e-10	location-specific FRA	0.0482121	GGTGAAGAAAGTTAGAGAGCGAGTTTTTGCTGTGA[A/G]GGGG	A
AX-115515978	Single fruit weight	8	1233262	7.39986e-08	location-specific FRA	0.0456368	TAATCGTACAGATTTTACGCGATCCAATTGCAGAG[A/C]GACTCTCTGTGTGTCGCGAAACGGCGATCGCAATC	A
AX-115609732	Floral emergence	8	14015091	9.77098e-08	location-specific FRA	0.0417757	ACTTATATTATTTAAATTTACTATGAACAGCGACA[A/G]CCATATCCTAATTGATATCATCCTAGTCATGAACT	A
AX-115260900	Russet freq. - overall	10	7885378	2.71141e-09	location-specific FRA	0.0402196	AAATAAATAATTACCGTATTCCACTGTTTGCATGA[C/T]AGATATTTAGTGCCAGACCTATGGAATACTCACTC	C
AX-115274446	Ground color	8	7166705	1.61781e-08	location-specific FRA	0.0370585	TATGTTGTCGGCTACCTCTCTGATAATTTCCCAAT[C/T]GAAGTCAAACTAATTTTATCGTATCTTTTGTTTAT	C
AX-115572381	Bitter pit grade	16	8211656	2.70494e-08	location-specific FRA	0.0370129	AATTAGTGGTAATCTATAGTATTCTGGTTCAATTT[C/T]AG	T
AX-115575219	Bitter pit freq.	16	7634599	1.48058e-09	location-specific FRA	0.0369834	ACA[C/T]AATACTTTATAACGTTAGCCTGATAATTAACCTTA	C
AX-115218171	Bitter pit freq.	11	6028089	3.52883e-13	location-specific FRA	0.0342706	TTTTGTAGGGTGGATATGTCGATTTATGCC[A/G]TGGTGTTTGGAGAATTCAGGGGTCTCTAGCTGTAT	A
AX-115259815	Russet cover	2	19901873	8.40102e-08	location-specific FRA	0.0323386	CCTTCT[G/T]GATTTATATACATAGAAGAAGAAAATATAATAATA	Heterozygote
AX-115232910	Bitter pit grade	12	23632017	1.37403e-07	location-specific FRA	0.0306429	A[G/T]AGAGAGAAATGGACGACATGCCAAATATGTCTCCT	G
AX-115367875	Trunk diameter	13	25396311	1.35172e-07	location-specific FRA	0.0143579	GAATGAAGCCTTGAATTACCTATCCCACTGACCAT[A/G]TATCTCATAAAGAAGCTCGAATGTTGTTGAGTCAA	A
AX-115189018	Flowering intensity	14	25160350	3.25269e-10	location-specific FRA	0.0128714	ATAAGATCAAATCATTGATCTCCTAGACTACTAAG[C/T]GAT	C
AX-115395987	Bitter pit freq.	8	2983123	3.56866e-08	location-specific FRA	0.0102923	AGACGGTTTGCTTT[A/G]CAACAGAAAATTGTAAGGTTATTATCGTCTTTTC	G
AX-115414774	Red over color	14	25356468	1.39788e-08	location-specific FRA	0.00976627	TCTTCCATG[C/T]CTTCTCGAAGAGAAGTAATCCTTCAAAATAATATG	T
AX-115484495	Russet cover	4	29711863	9.97358e-08	location-specific FRA	0.00111	CTGAAAAGAAAACTGCCTCTTCTGCTGGAGCATCC[A/G]GTTCTGGAAAGAGGATCCCAAGATCATTGAAGGGA	G
AX-115375158	Weight of fruits	12	5540975	1.62434e-09	location-specific FRA	0.000144459	GCTGTCGAGCAGTAAGCAATCGTATCAGTGGAGCT[A/G]AGAGACGAGTGAAACAGTGAAAGAGAAGGACAGCG	A
AX-105213720	Red over color	9	33801013	1.11675e-85	location-specific ITA	0.614653	TGACTATTGTGGAGCAGGAGGCGAACCATAA[C/T]GGGCCGGTTTTCTTGGACCGGTTCACGGAGGCATT	T
AX-115366114	Harvest date	3	30681581	1.05131e-10	location-specific ITA	0.409714	ATAAGCTTTGCTAAGGTTTGTGAAGTTTACAC[A/G]AACTC	A
AX-115183752	Trunk increment	1	29560923	1.9473e-08	location-specific ITA	0.230289	AGAGAGTTTCGTACTATAAATCGGTGAATAATCAG[A/C]TGGGAAACCCTGGAAGGTATAGAAATATTTTGGAC	A
AX-115366114	Soluble solids content	3	30681581	5.83747e-13	location-specific ITA	0.172606	ATAAGCTTTGCTAAGGTTTGTGAAGTTTACAC[A/G]AACTC	A
AX-115213187	Harvest date	10	38906935	1.86344e-10	location-specific ITA	0.165231	ACTAACGGCTATAATATTATTTATAGATTGCATTG[A/G]TCTTGAAACATTGCATT	A
AX-115359775	Weight of fruits	12	24539575	7.71923e-10	location-specific ITA	0.151219	CGGCTCAATTCAATTCTTGTCAAAAG[C/T]TGATTTTTTTGGTCAACAAACACAAATTTTTTTTT	T
AX-115473679	Flowering intensity	14	4229082	1.15414e-08	location-specific ITA	0.142966	TTCAATGACAAAAAT[A/G]AGAAATTTGCGTCCGAAAACGAATTGAGAGGCGCA	G
AX-115454577	Titratable acidity	8	11673886	1.75892e-08	location-specific ITA	0.139265	CAAAAATCAAATACAATTACTCAGTAAAATCATTG[A/G]A	G
AX-105196472	Harvest date	16	8953044	2.37313e-13	location-specific ITA	0.135945	TAATTTATGTGTAAATCTCCGTTTCATGATAGTCT[C/T]GTATAGAGGTTTAGAACACTCGATGTAAAGCATCT	T
AX-115600808	Titratable acidity	16	3161268	1.91244e-16	location-specific ITA	0.126467	CAAAGTAACCTCGGTTCTAATCCTCTCGTAATTCC[A/C]GTTATTC	A
AX-115546273	Harvest date	3	30726252	1.39492e-08	location-specific ITA	0.121483	TCTTTTATTCTAAGATCACAGTGCTGGAAGTGCCA[A/G]CTATATTTCCAAAAATACTTCTAC	A
AX-115476635	Floral emergence	11	11277966	1.39874e-09	location-specific ITA	0.106568	TACAGTATTCTCATTGAAGGAATGTGCATAGCTGG[A/C]AAAATTGAAGATGCCAGAAAACTCTTT	C
AX-115495298	Soluble solids content	4	29188324	7.63158e-08	location-specific ITA	0.106148	AGCTTGACCTATGGAATCAGTTGA[A/C]ATATGTACTTCCTGCAGGTGTAAGGTCATGATCCA	C
AX-115452498	Titratable acidity	17	3760667	3.90017e-08	location-specific ITA	0.0992824	TTCAGTCGTTTCCGAGCTCCAAGTCCTCAGCTCCG[A/G]CAATCCCATCCTTTCTCTCACAGATTTTTTGGGGA	G
AX-115248540	Harvest date	11	13523287	1.61052e-09	location-specific ITA	0.0880505	TTTTTCAAATGGATGTCAAAACTGCATT[A/C]CTTAATGGATATCTTAATGAGAAGGTCTATGTGAA	C
AX-115438285	Water core grade*	12	1055508	5.48842e-08	location-specific ITA	0.0849945	TTATAC[C/T]ATGCTAAATTAAAAAGAAGGTATTACTGACACACC	C
AX-115320741	Russet freq. - eye	2	29976071	3.51347e-19	location-specific ITA	0.083921	AAAAATATATCTATGCTATGTTTCAAATGATTGT[A/G]AA	A
AX-115562961	Bitter pit freq.	16	3471935	2.43617e-15	location-specific ITA	0.0819392	TATAGTTT[C/T]GTCCAACCCCAAATAATAATGGCAAATAGGAGTTT	T
AX-115635358	Flowering intensity	3	31449413	2.62352e-11	location-specific ITA	0.0818818	GCTAAAACACTACAAAATTGTCAAGAAT[A/G]CTACACACTCCAAAAAGACTTGCCAGACTCACATC	A
AX-115407736	Russet cover	12	22271380	1.01931e-11	location-specific ITA	0.0800243	TTGGGGGTTAAAGCTGCA[C/T]TATCTCTACTCAAATTCTACAGAAGTAAGTTTCT	T
AX-115511827	Fruit firmness	16	9042108	9.42022e-09	location-specific ITA	0.071457	TCTCACATTGAAACGTACCTATGCTAAATTAAAAT[A/G]TATTCATACCAAATAAAAATGTATGCTTACTAAAT	A
AX-115534786	Russet freq. - cheek	14	25600768	1.62633e-08	location-specific ITA	0.0688469	CGCGGAAACACGATGGAGGACGCAATTGATGCTGA[C/T]GGAGAAAAGGG	C
AX-115271245	Floral emergence	2	13180576	1.45448e-10	location-specific ITA	0.0676941	A[A/G]GTTTTGGGTTTATTAAATTTAATTAAGCATA	A
AX-115227682	Flowering intensity	13	4967068	1.6217e-08	location-specific ITA	0.0659323	ACCCAAAGCTCATTTTTAGGGCAAATTTAGACGGG[C/T]TG	C
AX-115407371	Russet freq. - overall	10	40116376	1.07634e-07	location-specific ITA	0.0656158	A[C/T]GGTTGTAATCAACAACTGTTTGATGTAATTTTTAG	T
AX-115320550	Fruit firmness	10	32825957	1.11616e-09	location-specific ITA	0.0651394	CATTGTACGCATACACATCAGGCTCATACCCTGCT[C/T]CTTGCATCTGCTCAAAAATTTCTTCCGCTTTCTCA	C
AX-115592097	Red over color	1	26173468	2.57019e-12	location-specific ITA	0.063828	ATATCCTAACGTCC[C/T]ATATCATGAGGTGAGTCCCAAACTCCCAATACTAA	C
AX-115652532	Single fruit weight	13	6291369	1.42921e-09	location-specific ITA	0.0598809	GTATA[C/T]CACTAAACGGTAATATAAGTGACATAAATTATTCT	T
AX-115504430	Russet freq. - overall	10	11679436	1.55446e-07	location-specific ITA	0.0591412	TCATA[A/G]TATAAATGTTATGTGGGCCCTAGCATAAAATCAAG	G
AX-115514879	Titratable acidity	9	31771721	1.45616e-07	location-specific ITA	0.0577828	TTTAGGCTTTTCGGGTTATCAACC[A/G]TGAATGACTTCTTAACTAACTGACTAACTAATAAA	G
AX-115551270	Floral emergence	12	6310447	3.32907e-09	location-specific ITA	0.0526677	TGATTCGTCTCCACCCAATATTTTCTATGACTCTA[C/T]ATCTTCAATCAAAGGTTTGAATTCTACG	C
AX-115249524	Harvest date	1	23157595	1.25635e-08	location-specific ITA	0.0515895	GTGTAAATTCCGACTAACTTCCAAAAGGCA[A/G]TGCAATTCTCCGAAACTTTCTCAGAGTATTGCTGG	A
AX-115434303	Harvest date	2	13514493	6.79052e-08	location-specific ITA	0.0482121	GGTGAAGAAAGTTAGAGAGCGAGTTTTTGCTGTGA[A/G]GGGG	A
AX-115407371	Russet freq. - stalk	10	40116376	2.00936e-10	location-specific ITA	0.0480417	A[C/T]GGTTGTAATCAACAACTGTTTGATGTAATTTTTAG	T
AX-115649770	Harvest date	15	15712727	9.61998e-08	location-specific ITA	0.047717	ACAAAGGGCCAAT[C/T]GTGCTCTTTGGCAAATTACATTTTGAGTTTGGCTG	C
AX-115263051	Floral emergence	5	4539872	8.04848e-08	location-specific ITA	0.0447114	ACTCCACTCTGATTCGGAAATTTTGGTTCAGACTC[G/T]CTTGGAACCTCACAAGATCTCTGTTGATGATGATC	G
AX-115653996	Russet freq. - cheek	12	23013281	1.51296e-08	location-specific ITA	0.0438439	TTTGAAAC[A/C]GACCAGAGTTTTGAAGTGATCCACAAGTCCTCCCG	C
AX-115378078	Single fruit weight	6	35186920	7.96967e-09	location-specific ITA	0.043761	TGTATCACCTCCTACCA[A/G]CAGCTTACACTAAATATTTAATTGCATAGAACGAT	G
AX-115473071	Harvest date	3	30224175	1.28161e-11	location-specific ITA	0.0431624	AAAATGTTACGCATA[A/G]GCACATAAGACTAAAAATTTAGCCCATTGTACTAC	G
AX-115250222	Trunk increment	12	10812778	2.09279e-09	location-specific ITA	0.0426133	GTACTTTTACTTTACGCCCAAGACGT[C/T]GCTGGAAAGAATCACCACCATTCACCTTTGTCCTG	Heterozygote
AX-115464400	Single fruit weight	11	14369160	1.45815e-07	location-specific ITA	0.0424766	ACTAACAAGTGAGCCTTAGTTAACTTCCATAGAGC[G/T]CACAAATGGCCCTCTA	T
AX-115397938	Russet freq. - stalk	3	29393034	6.97544e-08	location-specific ITA	0.0402493	TTTTGCCATTATAGCACAATCATCGGTTGTTCC[C/T]AACTTTTTTT	C
AX-115439894	Water core freq.*	2	391358	1.85835e-09	location-specific ITA	0.0343959	CGTCCAAA[A/G]CACGGGCAGCAGTCACAGCTTATCATCTTCGGGCG	A
AX-115275407	Single fruit weight	2	17236009	1.14195e-07	location-specific ITA	0.0326537	GGCTCATTTGGTTTTTGGGGGGCTAAGATTGGAAA[A/G]TTTTTTAGAGCTTTATTTTTCATCT	G
AX-115365302	Russet cover	8	6752807	1.02501e-08	location-specific ITA	0.0278405	TGCTACTTTTCAGGATAAAGAGAG[C/T]GTTGGAAATCTAGTTAAACTGATAGACAAGAGCAA	Heterozygote
AX-105207382	Trunk increment	9	9562482	1.49663e-10	location-specific ITA	0.0273685	AGCTTTTCAAGGGAGCCAGGGGAGACAACGTGATC[A/G]TCGTTTGAAAGCTCATTTGAGTTTTGGCTGCAAAA	G
AX-115224142	Flowering intensity	5	1256063	2.537e-08	location-specific ITA	0.0271838	GAGGGATGTAAGTTTTTTTATTTTTGAAATACTTT[A/C]GCTTGAAACCCACTGGTTGGTTAGTGAGAAACAAG	C
AX-115350787	Floral emergence	6	31638694	1.03236e-07	location-specific ITA	0.0241505	ACGTGCTGCAGTTCTTGAAGTTGGACGAAATTGTG[C/T]TGGAGAGAAAGTTCTGGGTGAGGTCGATGTCCCAT	T
AX-115258349	Russet cover	15	9251630	1.36109e-07	location-specific ITA	0.0232104	ATAAGCCCAGAATGGGTATTT[C/T]CAATTTTTATGAATTAAATGGGAACAAGCTTAATG	C
AX-115511599	Harvest date	3	4905406	1.13378e-09	location-specific ITA	0.023055	ATTATGATATTACGAGAAATGAATATTAAAGCTGA[A/G]TAGACTAACAAAAATACAAAAA	A
AX-115407340	Water core grade*	13	5278675	1.99444e-09	location-specific ITA	0.022415	TTTGAAGAGAAGAAGACCATCCCATTGGTAGTCAT[G/T]GTTTGATGATTAATCAAGCTTTTGCCACTAATCTT	G
AX-115251936	Trunk diameter	14	32332562	9.11097e-08	location-specific ITA	0.0205062	CTATGTTTATAACAGCATATAAAGTGTGAAACAGT[A/G]GATGCCATGCCGCAGCTTGAGAAAAGGAGATGGTA	Heterozygote
AX-115512336	Harvest date	15	32664847	1.73117e-10	location-specific ITA	0.0193679	GAAGCTCTTATCATGTGAATATTAACTAGAAAACA[A/C]CAGGATGAAATACGTAATTCCTTTTCTAGTCATGT	C
AX-115407340	Water core freq.*	13	5278675	1.21247e-07	location-specific ITA	0.0191432	TTTGAAGAGAAGAAGACCATCCCATTGGTAGTCAT[G/T]GTTTGATGATTAATCAAGCTTTTGCCACTAATCTT	G
AX-115241088	Ground color	5	37952572	6.85942e-08	location-specific ITA	0.0188495	T[A/G]CCCTTGTGTATTTCTGGTAATTTAGTAATTACAAA	G
AX-115264145	Trunk diameter	17	7032273	1.54801e-07	location-specific ITA	0.0186333	AAATGCGAACACATTTCTACATTCGTGAGTGTAAT[A/G]TTACAAA	G
AX-115452523	Red over color	17	3769755	4.6613e-08	location-specific ITA	0.0182658	GTGAGTACTGA[A/G]AAAATTCATGTGCATTATTATTTCCCACAATTTAC	A
AX-115211543	Number of fruits	2	5257009	3.02505e-08	location-specific ITA	0.0175725	TAAGATGAAAAAGAGTTACATGGTGCATGGAAGAA[A/C]TGATATATTTTTGGGTTAGAACTCAGAATATACC	C
AX-115216035	Russet cover	15	14787265	5.58708e-08	location-specific ITA	0.0170892	TTTACAAACCATTTGAGTTTTGATTAAACAAAACC[A/G]TACCTCCCATTTTTTCTCCGAGTTCTAAA	A
AX-115405539	Floral emergence	10	22811106	4.06527e-08	location-specific ITA	0.015583	ATATTTACGACTCTTATGGCCATGCATTAGAT[A/G]CAGAGGGTTTGATTTGCAT	A
AX-115267858	Red over color	4	19128105	7.46132e-11	location-specific ITA	0.0136439	CAAGTGC[A/C]AGGAAGGCTATTGTGGTGTGCAGAGTGATTGCAGG	C
AX-115279896	Red over color	17	28472824	1.85041e-09	location-specific ITA	0.00680836	CCCTAACATAAAGTTTTCTGTCCTCTTTTTGCACA[A/G]A	A
AX-115206311	Titratable acidity	16	5459760	2.32773e-08	location-specific ITA	0.0024009	CTTTGCTTTCTGTCCAGCATAAGAATATCAAACAC[A/G]GTTGAACTGTTTAA	A
AX-115256041	Bitter pit freq.	13	3358666	7.47286e-08	location-specific ITA	0.00195946	GATTTGAAGTTCTTTGTTCTTTCTCTTAAGCTCCA[C/T]GACTTCCACCTCTAATTGATTCACAGC	C
AX-115256226	Titratable acidity	13	2000236	6.32178e-10	location-specific ITA	0.00188553	GTGTTAAAAGCTTTTTTCTTCGGAGAGGATGCTCC[A/C]CTATCCTTCATCACAGACAGTTTAGAGATTTTAGC	A
AX-115579040	Trunk increment	7	21018992	3.93647e-08	location-specific ITA	0.000861143	CATGCTAAAAAAACTGCAGGTCTTTCTTTCTTAAA[A/G]CTCCCTCTAACAGATACATTTCCCTCAATCA	Heterozygote
AX-115366114	Ground color	3	30681581	1.20829e-07	location-specific ITA	0.000414669	ATAAGCTTTGCTAAGGTTTGTGAAGTTTACAC[A/G]AACTC	G
AX-115366123	Ground color	3	30698713	1.20829e-07	location-specific ITA	0.000414669	GAATA[C/T]GAATCAGAACATTGTATGTCATAATTTAATTGGAG	C

## Sheet: Supplementary table 4
Supplementary table 4
Review of the previously reported associations for apple traits measured similarly to the traits studied in this work.
The columns denote:
Grouped trait – see trait groups in Methods,
Measured trait – a short note on the original trait measurement in the reviewed study,
Chromosome – number of the chromosome where the association was found,
Segment – see chromosome segment in Methods,
Analysis – kind of analysis performed in the reviewed study to discover the association (QTL or GWAS),
Marker type – type(s) of marker(s) used in the reviewed study to discover the association,
Marker number – number of markers used in the reviewed study to discover the association,
Plant material – specification if progeny, accessions or both were used in discovering the association,
Publication, Journal and Title – identifiers of the reviewed study.
Grouped trait	Measured trait	Chromosome	Segment	Analysis	Marker type	Marker number	Plant material	Publication	Journal	Title
Acidity	Titratable acidity	10	center	QTL	SSRs + other	513	progeny	Kenis et al. (2008)	Tree Genetics & Genomes	Identification and stability of QTLs for fruit quality traits in apple
Acidity	Titratable acidity	13	bottom	QTL	SSRs + other	513	progeny	Kenis et al. (2008)	Tree Genetics & Genomes	Identification and stability of QTLs for fruit quality traits in apple
Acidity	Titratable acidity	15	center	QTL	SSRs + other	513	progeny	Kenis et al. (2008)	Tree Genetics & Genomes	Identification and stability of QTLs for fruit quality traits in apple
Acidity	Titratable acidity	16	top	QTL	SSRs + other	513	progeny	Kenis et al. (2008)	Tree Genetics & Genomes	Identification and stability of QTLs for fruit quality traits in apple
Acidity	Malic acid content	16	top	QTL	SSRs + other	1014	progeny	Khan et al. (2013)	Tree Genetics & Genomes	Differences in acidity of apples are probably mainly caused by a malic acid transporter gene on LG16
Acidity	Titratable acidity	8	center	GWAS	SNPs	8000	progeny	Kumar et al. (2013)	BMC Genomics	Novel genomic approaches unravel genetic architecture of complex traits in apple
Acidity	Titratable acidity	16	top	GWAS	SNPs	8000	progeny	Kumar et al. (2014)	Plant Genetic Resources: Characterization and Utilization	Molecular-level and trait-level differentiation between the cultivated apple (Malus x domestica Borkh.) and its main progenitor Malus sieversii
Acidity	Titratable acidity	8	center	QTL	SSRs	542	progeny	Kunihisa et al. (2014)	Breeding Science	Identification of QTLs for fruit quality traits in Japanese apples: QTLs for early ripening are tightly related to preharvest fruit drop
Acidity	Titratable acidity	15	center	QTL	SSRs	542	progeny	Kunihisa et al. (2014)	Breeding Science	Identification of QTLs for fruit quality traits in Japanese apples: QTLs for early ripening are tightly related to preharvest fruit drop
Acidity	Titratable acidity	16	top	QTL	SSRs	542	progeny	Kunihisa et al. (2014)	Breeding Science	Identification of QTLs for fruit quality traits in Japanese apples: QTLs for early ripening are tightly related to preharvest fruit drop
Acidity	Titratable acidity	8	center	QTL	SNPs	1014	accessions	Kunihisa et al. (2016)	Breeding Science	Genomic dissection of a ‘Fuji’ apple cultivar: re-sequencing, SNP marker development, definition of haplotypes, and QTL detection
Acidity	Titratable acidity	3	bottom	GWAS	SNPs	12608	accessions	Lee et al. (2017)	Plant Breeding	Identification of potential gene-associated major traits using GBS-GWAS for Korean apple germplasm collections
Acidity	Titratable acid	1	center	QTL	SSRs + other	280	progeny	Liu et al. (2016)	Open Life Sciences	Construction of a genetic linkage map and QTL analysis of fruit-related traits in an F1 Red Fuji x Hongrou apple hybrid
Acidity	Titratable acid	1	bottom	QTL	SSRs + other	280	progeny	Liu et al. (2016)	Open Life Sciences	Construction of a genetic linkage map and QTL analysis of fruit-related traits in an F1 Red Fuji x Hongrou apple hybrid
Acidity	Titratable acid	6	center	QTL	SSRs + other	280	progeny	Liu et al. (2016)	Open Life Sciences	Construction of a genetic linkage map and QTL analysis of fruit-related traits in an F1 Red Fuji x Hongrou apple hybrid
Acidity	Titratable acid	7	center	QTL	SSRs + other	280	progeny	Liu et al. (2016)	Open Life Sciences	Construction of a genetic linkage map and QTL analysis of fruit-related traits in an F1 Red Fuji x Hongrou apple hybrid
Acidity	Malic acid	8	center	QTL	SSRs + SNPs	601	progeny	Ma et al. (2016)	Tree Genetics & Genomes	Construction of a high density linkage map and its application in the identification of QTLs for soluble sugar and organic acid components in apple
Acidity	Malic acid	16	top	QTL	SSRs + SNPs	601	progeny	Ma et al. (2016)	Tree Genetics & Genomes	Construction of a high density linkage map and its application in the identification of QTLs for soluble sugar and organic acid components in apple
Acidity	Fruit pH	16	top	QTL	SSRs + other	290	progeny	Maliepaard et al. (1998)	Theoretical and Applied Genetics	Aligning male and female linkage maps of apple (Malus pumila Mill.) using multi-allelic markers
Acidity	Titratable acid content converted into malic acid weight	1	bottom	GWAS	SNPs	11786	progeny + accessions	Minamikawa et al. (2021)	Horticulture Research	Tracing founder haplotypes of Japanese apple varieties: application in genomic prediction and genome-wide association study
Acidity	Titratable acid content converted into malic acid weight	3	bottom	GWAS	SNPs	11786	progeny + accessions	Minamikawa et al. (2021)	Horticulture Research	Tracing founder haplotypes of Japanese apple varieties: application in genomic prediction and genome-wide association study
Acidity	Titratable acid content converted into malic acid weight	8	center	GWAS	SNPs	11786	progeny + accessions	Minamikawa et al. (2021)	Horticulture Research	Tracing founder haplotypes of Japanese apple varieties: application in genomic prediction and genome-wide association study
Acidity	Titratable acid content converted into malic acid weight	8	top	GWAS	SNPs	11786	progeny + accessions	Minamikawa et al. (2021)	Horticulture Research	Tracing founder haplotypes of Japanese apple varieties: application in genomic prediction and genome-wide association study
Acidity	Titratable acid content converted into malic acid weight	11	center	GWAS	SNPs	11786	progeny + accessions	Minamikawa et al. (2021)	Horticulture Research	Tracing founder haplotypes of Japanese apple varieties: application in genomic prediction and genome-wide association study
Acidity	Titratable acid content converted into malic acid weight	16	top	GWAS	SNPs	11786	progeny + accessions	Minamikawa et al. (2021)	Horticulture Research	Tracing founder haplotypes of Japanese apple varieties: application in genomic prediction and genome-wide association study
Acidity	Total acid (HPLC)	8	center	QTL	SNPs	3441	progeny	Sun et al. (2015)	BMC Genomics	A dense SNP genetic map constructed using restriction site-associated DNA sequencing enables detection of QTLs controlling apple fruit quality
Acidity	Titratable acidity	8	top	QTL	SNPs	1344	progeny	Verma et al. (2019)	Tree Genetics & Genomes	Two large-effect QTLs, Ma and Ma3, determine genetic potential for acidity in apple fruit: breeding insights from a multi-family study
Acidity	Titratable acidity	16	top	QTL	SNPs	1344	progeny	Verma et al. (2019)	Tree Genetics & Genomes	Two large-effect QTLs, Ma and Ma3, determine genetic potential for acidity in apple fruit: breeding insights from a multi-family study
Acidity	Titratable acidity	16	top	QTL	SSRs	370	progeny	Xu et al. (2012)	Molecular Breeding	Genetic characterization of the Ma locus with pH and titratable acidity in apple
Acidity	Malic acid content	8	center	QTL	SSRs	299	progeny	Zhang et al. (2012)	BMC Genomics	Identification, characterization, and utilization of genome-wide simple sequence repeats to identify a QTL for acidity in apple
Bitter pit	Five levels of bitter pit	16	top	QTL	SSRs	86	progeny	Buti et al. (2015)	Molecular Breeding	Identification and validation of a QTL influencing bitter pit symptoms in apple (Malus x domestica)
Bitter pit	Five levels of bitter pit	16	top	QTL	SSRs	95	progeny	Buti et al. (2018)	Molecular Breeding	A study of gene expression changes at the Bp-2 locus associated with bitter pit symptom expression in apple (Malus pumila)
Bitter pit	Bitter pit presence or absence	16	top	GWAS	SNPs	8000	progeny	Kumar et al. (2013)	BMC Genomics	Novel genomic approaches unravel genetic architecture of complex traits in apple
Firmness	Fruit firmness at harvest	1	center	QTL	SNPs	264	progeny	Chagné et al. (2014)	Horticulture Research	Genetic and environmental control of fruit maturation, dry matter and firmness in apple (Malus x domestica Borkh.)
Firmness	Fruit firmness at harvest	1	top	QTL	SNPs	264	progeny	Chagné et al. (2014)	Horticulture Research	Genetic and environmental control of fruit maturation, dry matter and firmness in apple (Malus x domestica Borkh.)
Firmness	Fruit firmness at harvest	1	bottom	QTL	SNPs	264	progeny	Chagné et al. (2014)	Horticulture Research	Genetic and environmental control of fruit maturation, dry matter and firmness in apple (Malus x domestica Borkh.)
Firmness	Fruit firmness at harvest	3	top	QTL	SNPs	264	progeny	Chagné et al. (2014)	Horticulture Research	Genetic and environmental control of fruit maturation, dry matter and firmness in apple (Malus x domestica Borkh.)
Firmness	Fruit firmness at harvest	3	bottom	QTL	SNPs	264	progeny	Chagné et al. (2014)	Horticulture Research	Genetic and environmental control of fruit maturation, dry matter and firmness in apple (Malus x domestica Borkh.)
Firmness	Fruit firmness at harvest	6	center	QTL	SNPs	264	progeny	Chagné et al. (2014)	Horticulture Research	Genetic and environmental control of fruit maturation, dry matter and firmness in apple (Malus x domestica Borkh.)
Firmness	Fruit firmness at harvest	6	bottom	QTL	SNPs	264	progeny	Chagné et al. (2014)	Horticulture Research	Genetic and environmental control of fruit maturation, dry matter and firmness in apple (Malus x domestica Borkh.)
Firmness	Fruit firmness at harvest	9	top	QTL	SNPs	264	progeny	Chagné et al. (2014)	Horticulture Research	Genetic and environmental control of fruit maturation, dry matter and firmness in apple (Malus x domestica Borkh.)
Firmness	Fruit firmness at harvest	10	bottom	QTL	SNPs	264	progeny	Chagné et al. (2014)	Horticulture Research	Genetic and environmental control of fruit maturation, dry matter and firmness in apple (Malus x domestica Borkh.)
Firmness	Fruit firmness at harvest	10	center	QTL	SNPs	264	progeny	Chagné et al. (2014)	Horticulture Research	Genetic and environmental control of fruit maturation, dry matter and firmness in apple (Malus x domestica Borkh.)
Firmness	Fruit firmness at harvest	13	center	QTL	SNPs	264	progeny	Chagné et al. (2014)	Horticulture Research	Genetic and environmental control of fruit maturation, dry matter and firmness in apple (Malus x domestica Borkh.)
Firmness	Fruit firmness at harvest	14	bottom	QTL	SNPs	264	progeny	Chagné et al. (2014)	Horticulture Research	Genetic and environmental control of fruit maturation, dry matter and firmness in apple (Malus x domestica Borkh.)
Firmness	Fruit firmness at harvest	14	center	QTL	SNPs	264	progeny	Chagné et al. (2014)	Horticulture Research	Genetic and environmental control of fruit maturation, dry matter and firmness in apple (Malus x domestica Borkh.)
Firmness	Fruit firmness at harvest	15	top	QTL	SNPs	264	progeny	Chagné et al. (2014)	Horticulture Research	Genetic and environmental control of fruit maturation, dry matter and firmness in apple (Malus x domestica Borkh.)
Firmness	Fruit firmness at harvest	16	bottom	QTL	SNPs	264	progeny	Chagné et al. (2014)	Horticulture Research	Genetic and environmental control of fruit maturation, dry matter and firmness in apple (Malus x domestica Borkh.)
Firmness	Fruit firmness at harvest	16	center	QTL	SNPs	264	progeny	Chagné et al. (2014)	Horticulture Research	Genetic and environmental control of fruit maturation, dry matter and firmness in apple (Malus x domestica Borkh.)
Firmness	Fruit firmness at harvest	16	top	QTL	SNPs	264	progeny	Chagné et al. (2014)	Horticulture Research	Genetic and environmental control of fruit maturation, dry matter and firmness in apple (Malus x domestica Borkh.)
Firmness	Firmness (harvest)	6	top	QTL	SNPs	1289	progeny	Costa (2015)	Tree Genetics & Genomes	MetaQTL analysis provides a compendium of genomic loci controlling fruit quality traits in apple
Firmness	Firmness (harvest)	10	top	QTL	SNPs	1289	progeny	Costa (2015)	Tree Genetics & Genomes	MetaQTL analysis provides a compendium of genomic loci controlling fruit quality traits in apple
Firmness	Firmness (harvest)	15	bottom	QTL	SNPs	1289	progeny	Costa (2015)	Tree Genetics & Genomes	MetaQTL analysis provides a compendium of genomic loci controlling fruit quality traits in apple
Firmness	Fruit firmness at harvest	10	top	QTL	SSRs + other	25	progeny	Costa et al. (2010)	Journal of Experimental Botany	QTL dynamics for fruit firmness and softening around an ethylene-dependent polygalacturonase gene in apple (Malus x domestica Borkh.)
Firmness	Four levels of fruit flesh firmness at fruit maturity	3	bottom	GWAS	SNPs	7218060	accessions	Hu et al. (2020)	The Plant Journal	ERF4 affects fruit firmness through TPL4 by reducing ethylene production
Firmness	Firmness at harvest	10	center	QTL	SSRs + other	513	progeny	Kenis et al. (2008)	Tree Genetics & Genomes	Identification and stability of QTLs for fruit quality traits in apple
Firmness	Firmness at harvest	14	bottom	QTL	SSRs + other	513	progeny	Kenis et al. (2008)	Tree Genetics & Genomes	Identification and stability of QTLs for fruit quality traits in apple
Firmness	Fruit flesh firmness at harvest	1	bottom	QTL	SSRs + other	290	progeny	King et al. (2000)	Theoretical and Applied Genetics	Quantitative genetic analysis and comparison of physical and sensory descriptors relating to fruit flesh firmness in apple (Malus pumila Mill.)
Firmness	Fruit flesh firmness at harvest	10	bottom	QTL	SSRs + other	290	progeny	King et al. (2000)	Theoretical and Applied Genetics	Quantitative genetic analysis and comparison of physical and sensory descriptors relating to fruit flesh firmness in apple (Malus pumila Mill.)
Firmness	Fruit firmness	3	bottom	QTL	SSRs	542	progeny	Kunihisa et al. (2014)	Breeding Science	Identification of QTLs for fruit quality traits in Japanese apples: QTLs for early ripening are tightly related to preharvest fruit drop
Firmness	Fruit firmness	10	center	QTL	SSRs	542	progeny	Kunihisa et al. (2014)	Breeding Science	Identification of QTLs for fruit quality traits in Japanese apples: QTLs for early ripening are tightly related to preharvest fruit drop
Firmness	Fruit firmness	11	top	QTL	SSRs	542	progeny	Kunihisa et al. (2014)	Breeding Science	Identification of QTLs for fruit quality traits in Japanese apples: QTLs for early ripening are tightly related to preharvest fruit drop
Firmness	Flesh firmmness	9	top	QTL	SSRs + other	280	progeny	Liu et al. (2016)	Open Life Sciences	Construction of a genetic linkage map and QTL analysis of fruit-related traits in an F1 Red Fuji x Hongrou apple hybrid
Firmness	Flesh firmmness	10	top	QTL	SSRs + other	280	progeny	Liu et al. (2016)	Open Life Sciences	Construction of a genetic linkage map and QTL analysis of fruit-related traits in an F1 Red Fuji x Hongrou apple hybrid
Firmness	Fruit flesh firmness	3	bottom	GWAS	SNPs	8000	accessions	Migicovsky et al. (2016)	Plant Genome	Genome to phenome mapping in apple using historical data
Firmness	Mean fruit firmness	1	bottom	GWAS	SNPs	11786	progeny + accessions	Minamikawa et al. (2021)	Horticulture Research	Tracing founder haplotypes of Japanese apple varieties: application in genomic prediction and genome-wide association study
Firmness	Mean fruit firmness	3	bottom	GWAS	SNPs	11786	progeny + accessions	Minamikawa et al. (2021)	Horticulture Research	Tracing founder haplotypes of Japanese apple varieties: application in genomic prediction and genome-wide association study
Firmness	Mean fruit firmness	6	top	GWAS	SNPs	11786	progeny + accessions	Minamikawa et al. (2021)	Horticulture Research	Tracing founder haplotypes of Japanese apple varieties: application in genomic prediction and genome-wide association study
Firmness	Mean fruit firmness	11	top	GWAS	SNPs	11786	progeny + accessions	Minamikawa et al. (2021)	Horticulture Research	Tracing founder haplotypes of Japanese apple varieties: application in genomic prediction and genome-wide association study
Firmness	Mean fruit firmness	13	top	GWAS	SNPs	11786	progeny + accessions	Minamikawa et al. (2021)	Horticulture Research	Tracing founder haplotypes of Japanese apple varieties: application in genomic prediction and genome-wide association study
Firmness	Mean fruit firmness	14	bottom	GWAS	SNPs	11786	progeny + accessions	Minamikawa et al. (2021)	Horticulture Research	Tracing founder haplotypes of Japanese apple varieties: application in genomic prediction and genome-wide association study
Firmness	Mean fruit firmness	15	top	GWAS	SNPs	11786	progeny + accessions	Minamikawa et al. (2021)	Horticulture Research	Tracing founder haplotypes of Japanese apple varieties: application in genomic prediction and genome-wide association study
Firmness	Fruit firmness	11	top	QTL	SNPs	3441	progeny	Sun et al. (2015)	BMC Genomics	A dense SNP genetic map constructed using restriction site-associated DNA sequencing enables detection of QTLs controlling apple fruit quality
Flowering time	Time between budbreak and the beginning of flowering in growing degree hours	9	top	QTL	SNPs	6849	progeny	Allard et al. (2016)	Journal of Experimental Botany	Detecting QTLs and putative candidate genes involved in budbreak and flowering time in an apple multiparental population
Flowering time	Date of flowering budbreak (50% of the flower clusters having the king flower open)	8	center	QTL	SSRs + SNPs	368	progeny	Celton et al. (2011)	New Phytologist	Deciphering the genetic determinism of bud phenology in apple progenies: a new insight into chilling and heat requirement effects on flowering dates and positional candidate genes
Flowering time	Date of flowering budbreak (50% of the flower clusters having the king flower open)	9	top	QTL	SSRs + SNPs	368	progeny	Celton et al. (2011)	New Phytologist	Deciphering the genetic determinism of bud phenology in apple progenies: a new insight into chilling and heat requirement effects on flowering dates and positional candidate genes
Flowering time	Date of flowering budbreak (50% of the flower clusters having the king flower open)	6	top	QTL	SSRs + SNPs	368	progeny	Celton et al. (2011)	New Phytologist	Deciphering the genetic determinism of bud phenology in apple progenies: a new insight into chilling and heat requirement effects on flowering dates and positional candidate genes
Flowering time	Date of flowering budbreak (50% of the flower clusters having the king flower open)	6	center	QTL	SSRs + SNPs	368	progeny	Celton et al. (2011)	New Phytologist	Deciphering the genetic determinism of bud phenology in apple progenies: a new insight into chilling and heat requirement effects on flowering dates and positional candidate genes
Flowering time	Date of flowering budbreak (50% of the flower clusters having the king flower open)	8	top	QTL	SSRs + SNPs	368	progeny	Celton et al. (2011)	New Phytologist	Deciphering the genetic determinism of bud phenology in apple progenies: a new insight into chilling and heat requirement effects on flowering dates and positional candidate genes
Flowering time	Date of flowering budbreak (50% of the flower clusters having the king flower open)	12	center	QTL	SSRs + SNPs	368	progeny	Celton et al. (2011)	New Phytologist	Deciphering the genetic determinism of bud phenology in apple progenies: a new insight into chilling and heat requirement effects on flowering dates and positional candidate genes
Flowering time	Date of flowering budbreak (50% of the flower clusters having the king flower open)	1	top	QTL	SSRs + SNPs	368	progeny	Celton et al. (2011)	New Phytologist	Deciphering the genetic determinism of bud phenology in apple progenies: a new insight into chilling and heat requirement effects on flowering dates and positional candidate genes
Flowering time	Date of flowering budbreak (50% of the flower clusters having the king flower open)	12	center	QTL	SSRs + SNPs	368	progeny	Celton et al. (2011)	New Phytologist	Deciphering the genetic determinism of bud phenology in apple progenies: a new insight into chilling and heat requirement effects on flowering dates and positional candidate genes
Flowering time	Date of flowering budbreak (50% of the flower clusters having the king flower open)	17	top	QTL	SSRs + SNPs	368	progeny	Celton et al. (2011)	New Phytologist	Deciphering the genetic determinism of bud phenology in apple progenies: a new insight into chilling and heat requirement effects on flowering dates and positional candidate genes
Flowering time	Flowering date	15	bottom	QTL	SSRs	542	progeny	Kunihisa et al. (2014)	Breeding Science	Identification of QTLs for fruit quality traits in Japanese apples: QTLs for early ripening are tightly related to preharvest fruit drop
Flowering time	Flowering date	8	center	QTL	SSRs	542	progeny	Kunihisa et al. (2014)	Breeding Science	Identification of QTLs for fruit quality traits in Japanese apples: QTLs for early ripening are tightly related to preharvest fruit drop
Flowering time	Flowering date	15	bottom	QTL	SSRs	542	progeny	Kunihisa et al. (2014)	Breeding Science	Identification of QTLs for fruit quality traits in Japanese apples: QTLs for early ripening are tightly related to preharvest fruit drop
Flowering time	Flowering period	4	top	GWAS	SNPs	275223	accessions	Urrestarazu et al. (2017)	Frontiers in Plant Science	Genome-wide association mapping of flowering and ripening periods in apple
Flowering time	Flowering period	9	top	GWAS	SNPs	275223	accessions	Urrestarazu et al. (2017)	Frontiers in Plant Science	Genome-wide association mapping of flowering and ripening periods in apple
Flowering time	Flowering period	11	top	GWAS	SNPs	275223	accessions	Urrestarazu et al. (2017)	Frontiers in Plant Science	Genome-wide association mapping of flowering and ripening periods in apple
Flowering time	Flowering period	12	top	GWAS	SNPs	275223	accessions	Urrestarazu et al. (2017)	Frontiers in Plant Science	Genome-wide association mapping of flowering and ripening periods in apple
Fruit size	Fruit length, diameter or size	2	bottom	QTL	SSRs	251	progeny	Chang et al. (2014)	Scientia Horticulturae	Mapping of quantitative trait loci corroborates independent genetic control of apple size and shape
Fruit size	Fruit length, diameter or size	3	bottom	QTL	SSRs	251	progeny	Chang et al. (2014)	Scientia Horticulturae	Mapping of quantitative trait loci corroborates independent genetic control of apple size and shape
Fruit size	Fruit length, diameter or size	4	top	QTL	SSRs	251	progeny	Chang et al. (2014)	Scientia Horticulturae	Mapping of quantitative trait loci corroborates independent genetic control of apple size and shape
Fruit size	Fruit length, diameter or size	5	bottom	QTL	SSRs	251	progeny	Chang et al. (2014)	Scientia Horticulturae	Mapping of quantitative trait loci corroborates independent genetic control of apple size and shape
Fruit size	Fruit length, diameter or size	9	bottom	QTL	SSRs	251	progeny	Chang et al. (2014)	Scientia Horticulturae	Mapping of quantitative trait loci corroborates independent genetic control of apple size and shape
Fruit size	Fruit length, diameter or size	8	bottom	QTL	SSRs	251	progeny	Chang et al. (2014)	Scientia Horticulturae	Mapping of quantitative trait loci corroborates independent genetic control of apple size and shape
Fruit size	Fruit length, diameter or size	8	center	QTL	SSRs	251	progeny	Chang et al. (2014)	Scientia Horticulturae	Mapping of quantitative trait loci corroborates independent genetic control of apple size and shape
Fruit size	Fruit length, diameter or size	8	top	QTL	SSRs	251	progeny	Chang et al. (2014)	Scientia Horticulturae	Mapping of quantitative trait loci corroborates independent genetic control of apple size and shape
Fruit size	Fruit length, diameter or size	11	top	QTL	SSRs	251	progeny	Chang et al. (2014)	Scientia Horticulturae	Mapping of quantitative trait loci corroborates independent genetic control of apple size and shape
Fruit size	Fruit length, diameter or size	12	bottom	QTL	SSRs	251	progeny	Chang et al. (2014)	Scientia Horticulturae	Mapping of quantitative trait loci corroborates independent genetic control of apple size and shape
Fruit size	Fruit length, diameter or size	12	center	QTL	SSRs	251	progeny	Chang et al. (2014)	Scientia Horticulturae	Mapping of quantitative trait loci corroborates independent genetic control of apple size and shape
Fruit size	Fruit length, diameter or size	13	center	QTL	SSRs	251	progeny	Chang et al. (2014)	Scientia Horticulturae	Mapping of quantitative trait loci corroborates independent genetic control of apple size and shape
Fruit size	Fruit length, diameter or size	14	bottom	QTL	SSRs	251	progeny	Chang et al. (2014)	Scientia Horticulturae	Mapping of quantitative trait loci corroborates independent genetic control of apple size and shape
Fruit size	Fruit length, diameter or size	15	top	QTL	SSRs	251	progeny	Chang et al. (2014)	Scientia Horticulturae	Mapping of quantitative trait loci corroborates independent genetic control of apple size and shape
Fruit size	Fruit length, diameter or size	17	top	QTL	SSRs	251	progeny	Chang et al. (2014)	Scientia Horticulturae	Mapping of quantitative trait loci corroborates independent genetic control of apple size and shape
Fruit size	Fruit diameter	7	top	QTL	SNPs	1289	progeny	Costa (2015)	Tree Genetics & Genomes	MetaQTL analysis provides a compendium of genomic loci controlling fruit quality traits in apple
Fruit size	Fruit diameter	8	center	QTL	SNPs	1289	progeny	Costa (2015)	Tree Genetics & Genomes	MetaQTL analysis provides a compendium of genomic loci controlling fruit quality traits in apple
Fruit size	Fruit height	1	bottom	QTL	SNPs	1289	progeny	Costa (2015)	Tree Genetics & Genomes	MetaQTL analysis provides a compendium of genomic loci controlling fruit quality traits in apple
Fruit size	Fruit height	4	top	QTL	SNPs	1289	progeny	Costa (2015)	Tree Genetics & Genomes	MetaQTL analysis provides a compendium of genomic loci controlling fruit quality traits in apple
Fruit size	Fruit height	7	top	QTL	SNPs	1289	progeny	Costa (2015)	Tree Genetics & Genomes	MetaQTL analysis provides a compendium of genomic loci controlling fruit quality traits in apple
Fruit size	Fruit height	8	center	QTL	SNPs	1289	progeny	Costa (2015)	Tree Genetics & Genomes	MetaQTL analysis provides a compendium of genomic loci controlling fruit quality traits in apple
Fruit size	Fruit height	17	top	QTL	SNPs	1289	progeny	Costa (2015)	Tree Genetics & Genomes	MetaQTL analysis provides a compendium of genomic loci controlling fruit quality traits in apple
Fruit size	Weight	4	center	QTL	SNPs	1289	progeny	Costa (2015)	Tree Genetics & Genomes	MetaQTL analysis provides a compendium of genomic loci controlling fruit quality traits in apple
Fruit size	Weight	7	top	QTL	SNPs	1289	progeny	Costa (2015)	Tree Genetics & Genomes	MetaQTL analysis provides a compendium of genomic loci controlling fruit quality traits in apple
Fruit size	Weight	8	center	QTL	SNPs	1289	progeny	Costa (2015)	Tree Genetics & Genomes	MetaQTL analysis provides a compendium of genomic loci controlling fruit quality traits in apple
Fruit size	Fruit size (1-5 scale)	7	top	QTL	SNPs	1289	progeny	Costa (2015)	Tree Genetics & Genomes	MetaQTL analysis provides a compendium of genomic loci controlling fruit quality traits in apple
Fruit size	Fruit size (1-5 scale)	8	center	QTL	SNPs	1289	progeny	Costa (2015)	Tree Genetics & Genomes	MetaQTL analysis provides a compendium of genomic loci controlling fruit quality traits in apple
Fruit size	Fruit size (1-5 scale)	11	top	QTL	SNPs	1289	progeny	Costa (2015)	Tree Genetics & Genomes	MetaQTL analysis provides a compendium of genomic loci controlling fruit quality traits in apple
Fruit size	Fruit size (1-5 scale)	15	center	QTL	SNPs	1289	progeny	Costa (2015)	Tree Genetics & Genomes	MetaQTL analysis provides a compendium of genomic loci controlling fruit quality traits in apple
Fruit size	Fruit size (1-5 scale)	17	top	QTL	SNPs	1289	progeny	Costa (2015)	Tree Genetics & Genomes	MetaQTL analysis provides a compendium of genomic loci controlling fruit quality traits in apple
Fruit size	Fruit size - single fruit weight	8	center	QTL	SSRs + SNPs	176	progeny	Devoghalaere et al. (2012)	BMC Plant Biology	A genomics approach to understanding the role of auxin in apple (Malus x domestica) fruit size control
Fruit size	Fruit size - single fruit weight	15	bottom	QTL	SSRs + SNPs	176	progeny	Devoghalaere et al. (2012)	BMC Plant Biology	A genomics approach to understanding the role of auxin in apple (Malus x domestica) fruit size control
Fruit size	Fruit size - single fruit weight	15	center	QTL	SSRs + SNPs	176	progeny	Devoghalaere et al. (2012)	BMC Plant Biology	A genomics approach to understanding the role of auxin in apple (Malus x domestica) fruit size control
Fruit size	Mean fruit diameter	10	center	QTL	SSRs + other	513	progeny	Kenis et al. (2008)	Tree Genetics & Genomes	Identification and stability of QTLs for fruit quality traits in apple
Fruit size	Mean fruit diameter	17	center	QTL	SSRs + other	513	progeny	Kenis et al. (2008)	Tree Genetics & Genomes	Identification and stability of QTLs for fruit quality traits in apple
Fruit size	Mean fruit fresh weight	10	center	QTL	SSRs + other	513	progeny	Kenis et al. (2008)	Tree Genetics & Genomes	Identification and stability of QTLs for fruit quality traits in apple
Fruit size	Fruit weight	6	center	QTL	SSRs + other	280	progeny	Liu et al. (2016)	Open Life Sciences	Construction of a genetic linkage map and QTL analysis of fruit-related traits in an F1 Red Fuji x Hongrou apple hybrid
Fruit size	Fruit diameter	6	center	QTL	SSRs + other	280	progeny	Liu et al. (2016)	Open Life Sciences	Construction of a genetic linkage map and QTL analysis of fruit-related traits in an F1 Red Fuji x Hongrou apple hybrid
Fruit size	Fruit diameter	17	bottom	QTL	SSRs + other	280	progeny	Liu et al. (2016)	Open Life Sciences	Construction of a genetic linkage map and QTL analysis of fruit-related traits in an F1 Red Fuji x Hongrou apple hybrid
Fruit size	Fruit weight in grams	5	center	GWAS	SNPs	11786	progeny + accessions	Minamikawa et al. (2021)	Horticulture Research	Tracing founder haplotypes of Japanese apple varieties: application in genomic prediction and genome-wide association study
Fruit size	Fruit weight in grams	5	top	GWAS	SNPs	11786	progeny + accessions	Minamikawa et al. (2021)	Horticulture Research	Tracing founder haplotypes of Japanese apple varieties: application in genomic prediction and genome-wide association study
Fruit size	Fruit weight in grams	11	center	GWAS	SNPs	11786	progeny + accessions	Minamikawa et al. (2021)	Horticulture Research	Tracing founder haplotypes of Japanese apple varieties: application in genomic prediction and genome-wide association study
Fruit size	Fruit weight in grams	12	bottom	GWAS	SNPs	11786	progeny + accessions	Minamikawa et al. (2021)	Horticulture Research	Tracing founder haplotypes of Japanese apple varieties: application in genomic prediction and genome-wide association study
Fruit size	Fruit weight in grams	13	top	GWAS	SNPs	11786	progeny + accessions	Minamikawa et al. (2021)	Horticulture Research	Tracing founder haplotypes of Japanese apple varieties: application in genomic prediction and genome-wide association study
Fruit size	Fruit weight in grams	15	top	GWAS	SNPs	11786	progeny + accessions	Minamikawa et al. (2021)	Horticulture Research	Tracing founder haplotypes of Japanese apple varieties: application in genomic prediction and genome-wide association study
Fruit size	Fruit weight in grams	16	top	GWAS	SNPs	11786	progeny + accessions	Minamikawa et al. (2021)	Horticulture Research	Tracing founder haplotypes of Japanese apple varieties: application in genomic prediction and genome-wide association study
Fruit size	Fruit diameter	3	bottom	QTL	SSRs	1019	progeny	Potts et al. (2014)	Plant Molecular Biology Reporter	Identification of quantitative trait loci (QTLs) for fruit quality traits in apple
Fruit size	Fruit diameter	5	center	QTL	SSRs	1019	progeny	Potts et al. (2014)	Plant Molecular Biology Reporter	Identification of quantitative trait loci (QTLs) for fruit quality traits in apple
Fruit size	Length	3	bottom	QTL	SSRs	1019	progeny	Potts et al. (2014)	Plant Molecular Biology Reporter	Identification of quantitative trait loci (QTLs) for fruit quality traits in apple
Fruit size	Length	5	center	QTL	SSRs	1019	progeny	Potts et al. (2014)	Plant Molecular Biology Reporter	Identification of quantitative trait loci (QTLs) for fruit quality traits in apple
Fruit size	Weight	3	bottom	QTL	SSRs	1019	progeny	Potts et al. (2014)	Plant Molecular Biology Reporter	Identification of quantitative trait loci (QTLs) for fruit quality traits in apple
Fruit size	Weight	5	center	QTL	SSRs	1019	progeny	Potts et al. (2014)	Plant Molecular Biology Reporter	Identification of quantitative trait loci (QTLs) for fruit quality traits in apple
Fruit size	Fruit weight	3	top	QTL	SNPs	3441	progeny	Sun et al. (2015)	BMC Genomics	A dense SNP genetic map constructed using restriction site-associated DNA sequencing enables detection of QTLs controlling apple fruit quality
Fruit size	Fruit weight	5	center	QTL	SNPs	3441	progeny	Sun et al. (2015)	BMC Genomics	A dense SNP genetic map constructed using restriction site-associated DNA sequencing enables detection of QTLs controlling apple fruit quality
Ground color	Ground color	4	top	QTL	SNPs	1289	progeny	Costa (2015)	Tree Genetics & Genomes	MetaQTL analysis provides a compendium of genomic loci controlling fruit quality traits in apple
Ground color	Ground color	5	center	QTL	SNPs	1289	progeny	Costa (2015)	Tree Genetics & Genomes	MetaQTL analysis provides a compendium of genomic loci controlling fruit quality traits in apple
Ground color	Ground color	7	center	QTL	SNPs	1289	progeny	Costa (2015)	Tree Genetics & Genomes	MetaQTL analysis provides a compendium of genomic loci controlling fruit quality traits in apple
Ground color	Ground color	16	center	QTL	SNPs	1289	progeny	Costa (2015)	Tree Genetics & Genomes	MetaQTL analysis provides a compendium of genomic loci controlling fruit quality traits in apple
Harvest time	Harvest date	2	top	QTL	SNPs	264	progeny	Chagné et al. (2014)	Horticulture Research	Genetic and environmental control of fruit maturation, dry matter and firmness in apple (Malus x domestica Borkh.)
Harvest time	Harvest date	3	top	QTL	SNPs	264	progeny	Chagné et al. (2014)	Horticulture Research	Genetic and environmental control of fruit maturation, dry matter and firmness in apple (Malus x domestica Borkh.)
Harvest time	Harvest date	3	bottom	QTL	SNPs	264	progeny	Chagné et al. (2014)	Horticulture Research	Genetic and environmental control of fruit maturation, dry matter and firmness in apple (Malus x domestica Borkh.)
Harvest time	Harvest date	3	center	QTL	SNPs	264	progeny	Chagné et al. (2014)	Horticulture Research	Genetic and environmental control of fruit maturation, dry matter and firmness in apple (Malus x domestica Borkh.)
Harvest time	Harvest date	5	top	QTL	SNPs	264	progeny	Chagné et al. (2014)	Horticulture Research	Genetic and environmental control of fruit maturation, dry matter and firmness in apple (Malus x domestica Borkh.)
Harvest time	Harvest date	5	bottom	QTL	SNPs	264	progeny	Chagné et al. (2014)	Horticulture Research	Genetic and environmental control of fruit maturation, dry matter and firmness in apple (Malus x domestica Borkh.)
Harvest time	Harvest date	5	center	QTL	SNPs	264	progeny	Chagné et al. (2014)	Horticulture Research	Genetic and environmental control of fruit maturation, dry matter and firmness in apple (Malus x domestica Borkh.)
Harvest time	Harvest date	6	top	QTL	SNPs	264	progeny	Chagné et al. (2014)	Horticulture Research	Genetic and environmental control of fruit maturation, dry matter and firmness in apple (Malus x domestica Borkh.)
Harvest time	Harvest date	8	bottom	QTL	SNPs	264	progeny	Chagné et al. (2014)	Horticulture Research	Genetic and environmental control of fruit maturation, dry matter and firmness in apple (Malus x domestica Borkh.)
Harvest time	Harvest date	8	center	QTL	SNPs	264	progeny	Chagné et al. (2014)	Horticulture Research	Genetic and environmental control of fruit maturation, dry matter and firmness in apple (Malus x domestica Borkh.)
Harvest time	Harvest date	9	top	QTL	SNPs	264	progeny	Chagné et al. (2014)	Horticulture Research	Genetic and environmental control of fruit maturation, dry matter and firmness in apple (Malus x domestica Borkh.)
Harvest time	Harvest date	10	bottom	QTL	SNPs	264	progeny	Chagné et al. (2014)	Horticulture Research	Genetic and environmental control of fruit maturation, dry matter and firmness in apple (Malus x domestica Borkh.)
Harvest time	Harvest date	11	center	QTL	SNPs	264	progeny	Chagné et al. (2014)	Horticulture Research	Genetic and environmental control of fruit maturation, dry matter and firmness in apple (Malus x domestica Borkh.)
Harvest time	Harvest date	14	center	QTL	SNPs	264	progeny	Chagné et al. (2014)	Horticulture Research	Genetic and environmental control of fruit maturation, dry matter and firmness in apple (Malus x domestica Borkh.)
Harvest time	Harvest date	15	bottom	QTL	SNPs	264	progeny	Chagné et al. (2014)	Horticulture Research	Genetic and environmental control of fruit maturation, dry matter and firmness in apple (Malus x domestica Borkh.)
Harvest time	Harvest date	15	top	QTL	SNPs	264	progeny	Chagné et al. (2014)	Horticulture Research	Genetic and environmental control of fruit maturation, dry matter and firmness in apple (Malus x domestica Borkh.)
Harvest time	Harvest date	15	center	QTL	SNPs	264	progeny	Chagné et al. (2014)	Horticulture Research	Genetic and environmental control of fruit maturation, dry matter and firmness in apple (Malus x domestica Borkh.)
Harvest time	Harvest date	16	center	QTL	SNPs	264	progeny	Chagné et al. (2014)	Horticulture Research	Genetic and environmental control of fruit maturation, dry matter and firmness in apple (Malus x domestica Borkh.)
Harvest time	Harvest date in days after picking the first genotype	16	center	QTL	SSRs + other	513	progeny	Kenis et al. (2008)	Tree Genetics & Genomes	Identification and stability of QTLs for fruit quality traits in apple
Harvest time	Harvest time in weeks	15	center	QTL	SSRs	542	progeny	Kunihisa et al. (2014)	Breeding Science	Identification of QTLs for fruit quality traits in Japanese apples: QTLs for early ripening are tightly related to preharvest fruit drop
Harvest time	Harvest time in weeks	3	bottom	QTL	SSRs	542	progeny	Kunihisa et al. (2014)	Breeding Science	Identification of QTLs for fruit quality traits in Japanese apples: QTLs for early ripening are tightly related to preharvest fruit drop
Harvest time	Harvest time in weeks	16	center	QTL	SSRs	542	progeny	Kunihisa et al. (2014)	Breeding Science	Identification of QTLs for fruit quality traits in Japanese apples: QTLs for early ripening are tightly related to preharvest fruit drop
Harvest time	Harvest date in days	16	center	QTL	SNPs	1014	accessions	Kunihisa et al. (2016)	Breeding Science	Genomic dissection of a ‘Fuji’ apple cultivar: re-sequencing, SNP marker development, definition of haplotypes, and QTL detection
Harvest time	Harvest date	3	bottom	GWAS	SNPs	15000	accessions	Larsen et al. (2019)	The Plant Genome	Genome-wide association studies in apple reveal loci for aroma volatiles, sugar composition, and harvest date
Harvest time	Harvest season	3	bottom	GWAS	SNPs	8000	accessions	Migicovsky et al. (2016)	Plant Genome	Genome to phenome mapping in apple using historical data
Harvest time	Harvest time in days from January 1	1	center	GWAS	SNPs	11786	progeny + accessions	Minamikawa et al. (2021)	Horticulture Research	Tracing founder haplotypes of Japanese apple varieties: application in genomic prediction and genome-wide association study
Harvest time	Harvest time in days from January 1	2	bottom	GWAS	SNPs	11786	progeny + accessions	Minamikawa et al. (2021)	Horticulture Research	Tracing founder haplotypes of Japanese apple varieties: application in genomic prediction and genome-wide association study
Harvest time	Harvest time in days from January 1	3	bottom	GWAS	SNPs	11786	progeny + accessions	Minamikawa et al. (2021)	Horticulture Research	Tracing founder haplotypes of Japanese apple varieties: application in genomic prediction and genome-wide association study
Harvest time	Harvest time in days from January 1	5	bottom	GWAS	SNPs	11786	progeny + accessions	Minamikawa et al. (2021)	Horticulture Research	Tracing founder haplotypes of Japanese apple varieties: application in genomic prediction and genome-wide association study
Harvest time	Harvest time in days from January 1	10	bottom	GWAS	SNPs	11786	progeny + accessions	Minamikawa et al. (2021)	Horticulture Research	Tracing founder haplotypes of Japanese apple varieties: application in genomic prediction and genome-wide association study
Harvest time	Harvest time in days from January 1	10	center	GWAS	SNPs	11786	progeny + accessions	Minamikawa et al. (2021)	Horticulture Research	Tracing founder haplotypes of Japanese apple varieties: application in genomic prediction and genome-wide association study
Harvest time	Harvest time in days from January 1	10	top	GWAS	SNPs	11786	progeny + accessions	Minamikawa et al. (2021)	Horticulture Research	Tracing founder haplotypes of Japanese apple varieties: application in genomic prediction and genome-wide association study
Harvest time	Harvest time in days from January 1	12	bottom	GWAS	SNPs	11786	progeny + accessions	Minamikawa et al. (2021)	Horticulture Research	Tracing founder haplotypes of Japanese apple varieties: application in genomic prediction and genome-wide association study
Harvest time	Harvest time in days from January 1	15	center	GWAS	SNPs	11786	progeny + accessions	Minamikawa et al. (2021)	Horticulture Research	Tracing founder haplotypes of Japanese apple varieties: application in genomic prediction and genome-wide association study
Harvest time	Harvest time in days from January 1	15	top	GWAS	SNPs	11786	progeny + accessions	Minamikawa et al. (2021)	Horticulture Research	Tracing founder haplotypes of Japanese apple varieties: application in genomic prediction and genome-wide association study
Harvest time	Harvest time in days from January 1	16	top	GWAS	SNPs	11786	progeny + accessions	Minamikawa et al. (2021)	Horticulture Research	Tracing founder haplotypes of Japanese apple varieties: application in genomic prediction and genome-wide association study
Harvest time	Ripening period	3	bottom	GWAS	SNPs	275223	accessions	Urrestarazu et al. (2017)	Frontiers in Plant Science	Genome-wide association mapping of flowering and ripening periods in apple
Harvest time	Ripening period	10	bottom	GWAS	SNPs	275223	accessions	Urrestarazu et al. (2017)	Frontiers in Plant Science	Genome-wide association mapping of flowering and ripening periods in apple
Harvest time	Ripening period	13	top	GWAS	SNPs	275223	accessions	Urrestarazu et al. (2017)	Frontiers in Plant Science	Genome-wide association mapping of flowering and ripening periods in apple
Harvest time	Ripening period	15	top	GWAS	SNPs	275223	accessions	Urrestarazu et al. (2017)	Frontiers in Plant Science	Genome-wide association mapping of flowering and ripening periods in apple
Harvest time	Ripening period	16	top	GWAS	SNPs	275223	accessions	Urrestarazu et al. (2017)	Frontiers in Plant Science	Genome-wide association mapping of flowering and ripening periods in apple
Over color	Presence or absence of red skin colour	9	bottom	GWAS	SNPs	52440	accessions	Amyotte et al. (2017)	PLoS ONE	Mapping the sensory perception of apple using descriptive sensory evaluation in a genome wide association study
Over color	Percentage overcolor	9	bottom	QTL	SNPs	8000	progeny	Chagné et al. (2016)	Tree Genetics & Genomes	A functional genetic marker for apple red skin coloration across different environments
Over color	Overcolor %	9	bottom	QTL	SNPs	1289	progeny	Costa (2015)	Tree Genetics & Genomes	MetaQTL analysis provides a compendium of genomic loci controlling fruit quality traits in apple
Over color	Six levels of fruit skin color	2	center	GWAS	SNPs	7218060	accessions	Duan et al. (2017)	Nature Communications	Genome re-sequencing reveals the history of apple and supports a two-stage model for fruit enlargement
Over color	Six levels of fruit skin color	14	top	GWAS	SNPs	7218060	accessions	Duan et al. (2017)	Nature Communications	Genome re-sequencing reveals the history of apple and supports a two-stage model for fruit enlargement
Over color	Six levels of fruit skin color	13	center	GWAS	SNPs	7218060	accessions	Duan et al. (2017)	Nature Communications	Genome re-sequencing reveals the history of apple and supports a two-stage model for fruit enlargement
Over color	Six levels of fruit skin color	11	bottom	GWAS	SNPs	7218060	accessions	Duan et al. (2017)	Nature Communications	Genome re-sequencing reveals the history of apple and supports a two-stage model for fruit enlargement
Over color	Six levels of fruit skin color	10	top	GWAS	SNPs	7218060	accessions	Duan et al. (2017)	Nature Communications	Genome re-sequencing reveals the history of apple and supports a two-stage model for fruit enlargement
Over color	Six levels of fruit skin color	9	bottom	GWAS	SNPs	7218060	accessions	Duan et al. (2017)	Nature Communications	Genome re-sequencing reveals the history of apple and supports a two-stage model for fruit enlargement
Over color	Overcolor on zero to nine scale	9	bottom	GWAS	SNPs	8000	progeny	Kumar et al. (2014)	Plant Genetic Resources: Characterization and Utilization	Molecular-level and trait-level differentiation between the cultivated apple (Malus x domestica Borkh.) and its main progenitor Malus sieversii
Over color	“Depth” of the red coloration	9	bottom	QTL	SSRs	542	progeny	Kunihisa et al. (2014)	Breeding Science	Identification of QTLs for fruit quality traits in Japanese apples: QTLs for early ripening are tightly related to preharvest fruit drop
Over color	“Depth” of the red coloration	16	center	QTL	SSRs	542	progeny	Kunihisa et al. (2014)	Breeding Science	Identification of QTLs for fruit quality traits in Japanese apples: QTLs for early ripening are tightly related to preharvest fruit drop
Over color	Skin chroma (color intensity)	9	bottom	GWAS	SNPs	12608	accessions	Lee et al. (2017)	Plant Breeding	Identification of potential gene-associated major traits using GBS-GWAS for Korean apple germplasm collections
Over color	% red blush covering the surface	9	bottom	GWAS	SNPs	55000	accessions	McClure et al. (2018)	Plant Genome	A genome-wide association study of apple quality and scab resistance
Over color	Overcolor and overcolor intesity	9	bottom	GWAS	SNPs	8000	accessions	Migicovsky et al. (2016)	Plant Genome	Genome to phenome mapping in apple using historical data
Over color	Red versus green	9	bottom	GWAS	SNPs	47925	accessions	Migicovsky et al. (2021)	Horticulture Research	Genomic consequences of apple improvement
Over color	Degree of skin coloration in percent (1-5 scale)	1	bottom	GWAS	SNPs	11786	progeny + accessions	Minamikawa et al. (2021)	Horticulture Research	Tracing founder haplotypes of Japanese apple varieties: application in genomic prediction and genome-wide association study
Over color	Degree of skin coloration in percent (1-5 scale)	8	bottom	GWAS	SNPs	11786	progeny + accessions	Minamikawa et al. (2021)	Horticulture Research	Tracing founder haplotypes of Japanese apple varieties: application in genomic prediction and genome-wide association study
Over color	Degree of skin coloration in percent (1-5 scale)	9	bottom	GWAS	SNPs	11786	progeny + accessions	Minamikawa et al. (2021)	Horticulture Research	Tracing founder haplotypes of Japanese apple varieties: application in genomic prediction and genome-wide association study
Over color	Degree of skin coloration in percent (1-5 scale)	14	bottom	GWAS	SNPs	11786	progeny + accessions	Minamikawa et al. (2021)	Horticulture Research	Tracing founder haplotypes of Japanese apple varieties: application in genomic prediction and genome-wide association study
Over color	Overall color intensity	9	bottom	GWAS	SNPs	16010	accessions	Moriya et al. (2017)	Euphytica	Allelic composition of MdMYB1 drives red skin color intensity in apple (Malus x domestica Borkh.) and its application to breeding
Over color	Degree of fruit color cover	5	top	QTL	SSRs + SNPs	1130	progeny	Zheng et al. (2020)	Plant Genome	Quantitative trait loci-based genomics-assisted prediction for the degree of apple fruit cover color
Over color	Degree of fruit color cover	8	top	QTL	SSRs + SNPs	1130	progeny	Zheng et al. (2020)	Plant Genome	Quantitative trait loci-based genomics-assisted prediction for the degree of apple fruit cover color
Over color	Degree of fruit color cover	10	top	QTL	SSRs + SNPs	1130	progeny	Zheng et al. (2020)	Plant Genome	Quantitative trait loci-based genomics-assisted prediction for the degree of apple fruit cover color
Over color	Degree of fruit color cover	11	center	QTL	SSRs + SNPs	1130	progeny	Zheng et al. (2020)	Plant Genome	Quantitative trait loci-based genomics-assisted prediction for the degree of apple fruit cover color
Over color	Degree of fruit color cover	15	center	QTL	SSRs + SNPs	1130	progeny	Zheng et al. (2020)	Plant Genome	Quantitative trait loci-based genomics-assisted prediction for the degree of apple fruit cover color
Over color	Degree of fruit color cover	9	bottom	QTL	SSRs + SNPs	1130	progeny	Zheng et al. (2020)	Plant Genome	Quantitative trait loci-based genomics-assisted prediction for the degree of apple fruit cover color
Russet	Russeting %	1	bottom	QTL	SNPs	1289	progeny	Costa (2015)	Tree Genetics & Genomes	MetaQTL analysis provides a compendium of genomic loci controlling fruit quality traits in apple
Russet	Russeting %	2	center	QTL	SNPs	1289	progeny	Costa (2015)	Tree Genetics & Genomes	MetaQTL analysis provides a compendium of genomic loci controlling fruit quality traits in apple
Russet	Russeting %	3	top	QTL	SNPs	1289	progeny	Costa (2015)	Tree Genetics & Genomes	MetaQTL analysis provides a compendium of genomic loci controlling fruit quality traits in apple
Russet	Russet coverage %	12	bottom	QTL	SSRs + SNPs	7556	progeny	Falginella et al. (2015)	BMC Plant Biology	A major QTL controlling apple skin russeting maps on the linkage group 12 of ‘Renetta Grigia di Torriana’
Russet	Russet (presence-absence and % cover)	2	center	QTL	SSRs + SNPs	605	progeny	Lashbrooke et al. (2015)	Journal of Experimental Botany	Genome investigation suggests MdSHN3, an APETALA2-domain transcription factor gene, to be a positive regulator of apple fruit cuticle formation and an inhibitor of russet development
Russet	Russet (presence-absence and % cover)	15	center	QTL	SSRs + SNPs	605	progeny	Lashbrooke et al. (2015)	Journal of Experimental Botany	Genome investigation suggests MdSHN3, an APETALA2-domain transcription factor gene, to be a positive regulator of apple fruit cuticle formation and an inhibitor of russet development
Russet	Area covered by russed (1-5 scale)	1	bottom	GWAS	SNPs	11786	progeny + accessions	Minamikawa et al. (2021)	Horticulture Research	Tracing founder haplotypes of Japanese apple varieties: application in genomic prediction and genome-wide association study
Russet	Area covered by russed (1-5 scale)	2	bottom	GWAS	SNPs	11786	progeny + accessions	Minamikawa et al. (2021)	Horticulture Research	Tracing founder haplotypes of Japanese apple varieties: application in genomic prediction and genome-wide association study
Russet	Area covered by russed (1-5 scale)	14	top	GWAS	SNPs	11786	progeny + accessions	Minamikawa et al. (2021)	Horticulture Research	Tracing founder haplotypes of Japanese apple varieties: application in genomic prediction and genome-wide association study
Russet	Area covered by russed (1-5 scale)	16	top	GWAS	SNPs	11786	progeny + accessions	Minamikawa et al. (2021)	Horticulture Research	Tracing founder haplotypes of Japanese apple varieties: application in genomic prediction and genome-wide association study
Russet	Area covered by russed (1-5 scale)	1	bottom	GWAS	SNPs	11786	progeny + accessions	Minamikawa et al. (2021)	Horticulture Research	Tracing founder haplotypes of Japanese apple varieties: application in genomic prediction and genome-wide association study
Russet	Area covered by russed (1-5 scale)	2	center	GWAS	SNPs	11786	progeny + accessions	Minamikawa et al. (2021)	Horticulture Research	Tracing founder haplotypes of Japanese apple varieties: application in genomic prediction and genome-wide association study
Russet	Area covered by russed (1-5 scale)	6	top	GWAS	SNPs	11786	progeny + accessions	Minamikawa et al. (2021)	Horticulture Research	Tracing founder haplotypes of Japanese apple varieties: application in genomic prediction and genome-wide association study
Russet	Area covered by russed (1-5 scale)	10	top	GWAS	SNPs	11786	progeny + accessions	Minamikawa et al. (2021)	Horticulture Research	Tracing founder haplotypes of Japanese apple varieties: application in genomic prediction and genome-wide association study
Russet	Area covered by russed (1-5 scale)	4	bottom	GWAS	SNPs	11786	progeny + accessions	Minamikawa et al. (2021)	Horticulture Research	Tracing founder haplotypes of Japanese apple varieties: application in genomic prediction and genome-wide association study
Russet	Area covered by russed (1-5 scale)	4	bottom	GWAS	SNPs	11786	progeny + accessions	Minamikawa et al. (2021)	Horticulture Research	Tracing founder haplotypes of Japanese apple varieties: application in genomic prediction and genome-wide association study
Sugar	Soluble solids content	8	bottom	GWAS	SNPs	52440	accessions	Amyotte et al. (2017)	PLoS ONE	Mapping the sensory perception of apple using descriptive sensory evaluation in a genome wide association study
Sugar	Degrees Brix	6	bottom	QTL	SNPs	1289	progeny	Costa (2015)	Tree Genetics & Genomes	MetaQTL analysis provides a compendium of genomic loci controlling fruit quality traits in apple
Sugar	Degrees Brix	8	center	QTL	SNPs	1289	progeny	Costa (2015)	Tree Genetics & Genomes	MetaQTL analysis provides a compendium of genomic loci controlling fruit quality traits in apple
Sugar	Degrees Brix	12	center	QTL	SNPs	1289	progeny	Costa (2015)	Tree Genetics & Genomes	MetaQTL analysis provides a compendium of genomic loci controlling fruit quality traits in apple
Sugar	Soluble solids content	2	center	QTL	SSRs + other	513	progeny	Kenis et al. (2008)	Tree Genetics & Genomes	Identification and stability of QTLs for fruit quality traits in apple
Sugar	Soluble solids content	10	center	QTL	SSRs + other	513	progeny	Kenis et al. (2008)	Tree Genetics & Genomes	Identification and stability of QTLs for fruit quality traits in apple
Sugar	Degrees Brix	15	center	QTL	SSRs	542	progeny	Kunihisa et al. (2014)	Breeding Science	Identification of QTLs for fruit quality traits in Japanese apples: QTLs for early ripening are tightly related to preharvest fruit drop
Sugar	Degrees Brix	16	top	QTL	SSRs	542	progeny	Kunihisa et al. (2014)	Breeding Science	Identification of QTLs for fruit quality traits in Japanese apples: QTLs for early ripening are tightly related to preharvest fruit drop
Sugar	Degrees Brix	16	center	QTL	SSRs	542	progeny	Kunihisa et al. (2014)	Breeding Science	Identification of QTLs for fruit quality traits in Japanese apples: QTLs for early ripening are tightly related to preharvest fruit drop
Sugar	Soluble solids content	1	bottom	QTL	SSRs + other	280	progeny	Liu et al. (2016)	Open Life Sciences	Construction of a genetic linkage map and QTL analysis of fruit-related traits in an F1 Red Fuji x Hongrou apple hybrid
Sugar	Soluble solids content	7	top	QTL	SSRs + other	280	progeny	Liu et al. (2016)	Open Life Sciences	Construction of a genetic linkage map and QTL analysis of fruit-related traits in an F1 Red Fuji x Hongrou apple hybrid
Sugar	Soluble solids content in degrees brix	2	top	GWAS	SNPs	11786	progeny + accessions	Minamikawa et al. (2021)	Horticulture Research	Tracing founder haplotypes of Japanese apple varieties: application in genomic prediction and genome-wide association study
Sugar	Soluble solids content in degrees brix	14	bottom	GWAS	SNPs	11786	progeny + accessions	Minamikawa et al. (2021)	Horticulture Research	Tracing founder haplotypes of Japanese apple varieties: application in genomic prediction and genome-wide association study
Sugar	Soluble solids content in degrees brix	15	bottom	GWAS	SNPs	11786	progeny + accessions	Minamikawa et al. (2021)	Horticulture Research	Tracing founder haplotypes of Japanese apple varieties: application in genomic prediction and genome-wide association study
Sugar	Soluble solids content in degrees brix	15	center	GWAS	SNPs	11786	progeny + accessions	Minamikawa et al. (2021)	Horticulture Research	Tracing founder haplotypes of Japanese apple varieties: application in genomic prediction and genome-wide association study
Sugar	Soluble solids content in degrees brix	16	top	GWAS	SNPs	11786	progeny + accessions	Minamikawa et al. (2021)	Horticulture Research	Tracing founder haplotypes of Japanese apple varieties: application in genomic prediction and genome-wide association study
Trunk	Bottom diameter	1	bottom	QTL	SSRs	107	progeny	Segura et al. (2009)	Tree Genetics & Genomes	Dissecting apple tree architecture into genetic, ontogenetic and environmental effects: QTL mapping
Trunk	Bottom diameter increment	7	center	QTL	SSRs	107	progeny	Segura et al. (2009)	Tree Genetics & Genomes	Dissecting apple tree architecture into genetic, ontogenetic and environmental effects: QTL mapping
Water core	Degree of watercore (4 levels)	14	center	QTL	SNPs	1014	accessions	Kunihisa et al. (2016)	Breeding Science	Genomic dissection of a ‘Fuji’ apple cultivar: re-sequencing, SNP marker development, definition of haplotypes, and QTL detection
Water core	Degree of watercore (1-4 scale)	2	center	GWAS	SNPs	11786	progeny + accessions	Minamikawa et al. (2021)	Horticulture Research	Tracing founder haplotypes of Japanese apple varieties: application in genomic prediction and genome-wide association study
Water core	Degree of watercore (1-4 scale)	2	top	GWAS	SNPs	11786	progeny + accessions	Minamikawa et al. (2021)	Horticulture Research	Tracing founder haplotypes of Japanese apple varieties: application in genomic prediction and genome-wide association study
Water core	Degree of watercore (1-4 scale)	14	bottom	GWAS	SNPs	11786	progeny + accessions	Minamikawa et al. (2021)	Horticulture Research	Tracing founder haplotypes of Japanese apple varieties: application in genomic prediction and genome-wide association study
Yield	Number of harvested fruit	1	bottom	QTL	SSRs + SNPs	168	progeny	Guitton et al. (2012)	Journal of Experimental Botany	Genetic control of biennial bearing in apple
Yield	Number of harvested fruit	1	center	QTL	SSRs + SNPs	168	progeny	Guitton et al. (2012)	Journal of Experimental Botany	Genetic control of biennial bearing in apple
Yield	Number of harvested fruit	3	top	QTL	SSRs + SNPs	168	progeny	Guitton et al. (2012)	Journal of Experimental Botany	Genetic control of biennial bearing in apple
Yield	Number of harvested fruit	5	bottom	QTL	SSRs + SNPs	168	progeny	Guitton et al. (2012)	Journal of Experimental Botany	Genetic control of biennial bearing in apple
Yield	Number of harvested fruit	8	center	QTL	SSRs + SNPs	168	progeny	Guitton et al. (2012)	Journal of Experimental Botany	Genetic control of biennial bearing in apple
Yield	Number of harvested fruit	10	bottom	QTL	SSRs + SNPs	168	progeny	Guitton et al. (2012)	Journal of Experimental Botany	Genetic control of biennial bearing in apple
Yield	Number of harvested fruit	11	top	QTL	SSRs + SNPs	168	progeny	Guitton et al. (2012)	Journal of Experimental Botany	Genetic control of biennial bearing in apple
Yield	Number of harvested fruit	11	bottom	QTL	SSRs + SNPs	168	progeny	Guitton et al. (2012)	Journal of Experimental Botany	Genetic control of biennial bearing in apple
Yield	Number of harvested fruit	11	center	QTL	SSRs + SNPs	168	progeny	Guitton et al. (2012)	Journal of Experimental Botany	Genetic control of biennial bearing in apple
Yield	Number of harvested fruit	13	bottom	QTL	SSRs + SNPs	168	progeny	Guitton et al. (2012)	Journal of Experimental Botany	Genetic control of biennial bearing in apple
Yield	Mass of harvested fruit	1	center	QTL	SSRs + SNPs	168	progeny	Guitton et al. (2012)	Journal of Experimental Botany	Genetic control of biennial bearing in apple
Yield	Mass of harvested fruit	2	top	QTL	SSRs + SNPs	168	progeny	Guitton et al. (2012)	Journal of Experimental Botany	Genetic control of biennial bearing in apple
Yield	Mass of harvested fruit	3	top	QTL	SSRs + SNPs	168	progeny	Guitton et al. (2012)	Journal of Experimental Botany	Genetic control of biennial bearing in apple
Yield	Mass of harvested fruit	5	bottom	QTL	SSRs + SNPs	168	progeny	Guitton et al. (2012)	Journal of Experimental Botany	Genetic control of biennial bearing in apple
Yield	Mass of harvested fruit	10	bottom	QTL	SSRs + SNPs	168	progeny	Guitton et al. (2012)	Journal of Experimental Botany	Genetic control of biennial bearing in apple
Yield	Mass of harvested fruit	11	bottom	QTL	SSRs + SNPs	168	progeny	Guitton et al. (2012)	Journal of Experimental Botany	Genetic control of biennial bearing in apple
Yield	Mass of harvested fruit	13	bottom	QTL	SSRs + SNPs	168	progeny	Guitton et al. (2012)	Journal of Experimental Botany	Genetic control of biennial bearing in apple
Yield	Number of inflorescences	1	bottom	QTL	SSRs + SNPs	168	progeny	Guitton et al. (2012)	Journal of Experimental Botany	Genetic control of biennial bearing in apple
Yield	Number of inflorescences	3	top	QTL	SSRs + SNPs	168	progeny	Guitton et al. (2012)	Journal of Experimental Botany	Genetic control of biennial bearing in apple
Yield	Number of inflorescences	4	center	QTL	SSRs + SNPs	168	progeny	Guitton et al. (2012)	Journal of Experimental Botany	Genetic control of biennial bearing in apple
Yield	Number of inflorescences	7	center	QTL	SSRs + SNPs	168	progeny	Guitton et al. (2012)	Journal of Experimental Botany	Genetic control of biennial bearing in apple
Yield	Number of inflorescences	8	top	QTL	SSRs + SNPs	168	progeny	Guitton et al. (2012)	Journal of Experimental Botany	Genetic control of biennial bearing in apple
Yield	Number of inflorescences	8	center	QTL	SSRs + SNPs	168	progeny	Guitton et al. (2012)	Journal of Experimental Botany	Genetic control of biennial bearing in apple
Yield	Number of inflorescences	10	bottom	QTL	SSRs + SNPs	168	progeny	Guitton et al. (2012)	Journal of Experimental Botany	Genetic control of biennial bearing in apple
Yield	Number of inflorescences	15	top	QTL	SSRs + SNPs	168	progeny	Guitton et al. (2012)	Journal of Experimental Botany	Genetic control of biennial bearing in apple

## Sheet: Supplementary table 6
Supplementary table 6
Results of the genomic prediction, heritability, and variance decomposition analyses.
The columns denote:
A: studied trait,
B–L: mean predictive ability for each trait and tested model (see Methods for the model abbreviations),
M: clonal mean heritability,
N: genomic heritability,
O–R: the proportions of the phenotypic variance explained by the summed effects of genotypes and significantly associated SNPs (VAR_G+SNPs), environment (VAR_E), genotype by environment interaction (VAR_GxE) and residuals (VAR_Residual).
Traits measured at a single location are labeled with an asterisk.
Trait	RF	BayesCπ	RKHS	G-BLUP	MTM.UN	G-BLUP.E.CV1	G-BLUP.E.GxE.CV1	MTM.FA.CV1	G-BLUP.E.CV2	G-BLUP.E.GxE.CV2	MTM.FA.CV2	H2	h2	VAR_G+SNPs	VAR_E	VAR_GxE	VAR_Residual
Harvest date	0.78	0.78	0.78	0.78	0.78	0.69	0.7	0.55	0.86	0.86	0.84	0.991356	0.881891	82.7742	6.8811	4.70135	5.64336
Floral emergence	0.53	0.61	0.62	0.61	0.6	0.51	0.51	0.49	0.7	0.68	0.71	0.970872	0.875936	13.0585	73.892	5.19968	7.84979
Full flowering*	0.39	0.42	0.43	0.43	0.46	0.35	0.35					0.736487	0.590418	29.9127	23.4301	7.31432	39.3429
End of flowering*	0.4	0.42	0.44	0.43	0.47	0.39	0.38					0.78805	0.587499	47.85	13.2358	5.7178	33.1964
Flowering intensity	0.52	0.58	0.58	0.58	0.59	0.29	0.36	0.27	0.32	0.4	0.33	0.855486	0.697065	11.4019	17.3333	23.7422	47.5226
Weight of fruits	0.65	0.68	0.68	0.68	0.68	0.46	0.43	0.44	0.55	0.52	0.55	0.934346	0.749214	21.9778	24.3728	20.7497	32.8997
Number of fruits	0.66	0.67	0.67	0.67	0.67	0.49	0.46	0.42	0.54	0.51	0.52	0.925262	0.694795	20.8267	24.5341	21.595	33.0443
Single fruit weight	0.46	0.57	0.58	0.57	0.58	0.48	0.48	0.33	0.7	0.71	0.52	0.98221	0.742491	59.6673	9.93128	8.95898	21.4424
Fruit diameter*	0.46	0.49	0.5	0.5	0.51	0.46	0.47	0.47				0.900845	0.65494	60.536	0.8393	8.63252	29.9922
Fruit length*	0.36	0.41	0.42	0.41	0.44	0.38	0.4	0.39				0.879979	0.62443	48.9834	2.2729	11.6913	37.0524
Maximum fruit size*	0.37	0.43	0.43	0.43	0.45	0.37	0.38	0.38				0.83644	0.583616	44.0059	6.3176	6.75499	42.9215
Fruit volume*	0.38	0.46	0.46	0.46	0.49	0.45	0.45					0.85027	0.620364	60.9525	1.36032	5.91783	31.7693
Ground color	0.65	0.67	0.68	0.67	0.67	0.43	0.43	0.43	0.5	0.48	0.5	0.943144	0.782566	29.8808	8.70589	17.4023	44.0109
Yellow color	0.3	0.28	0.29	0.28	0.27	0.25	0.26	0.25				0.806713	0.530346	44.9348	2.72428	15.6919	36.649
Green color*	0.78	0.69	0.68	0.69		0.64	0.64	0.55				0.950638	0.817534	70.3067	3.06184	3.85427	22.7771
Red over color	0.88	0.74	0.73	0.74	0.74	0.66	0.65	0.65	0.84	0.85	0.85	0.991728	0.845753	74.5694	7.77377	5.93264	11.7242
Bitter pit freq.	0.35	0.36	0.35	0.36	0.34	0.24	0.25	0.17	0.6	0.59	0.4	0.957595	0.331514	39.4551	6.04549	17.868	36.6315
Bitter pit grade	0.41	0.41	0.4	0.4	0.39	0.25	0.23	0.21	0.46	0.42	0.31	0.950354	0.385909	25.3702	8.75298	12.4336	53.4432
Russet cover	0.18	0.29	0.3	0.29	0.3	0.26	0.27	0.28	0.64	0.65	0.66	0.973496	0.576608	47.1425	5.39585	18.1525	29.3091
Russet freq. - overall	0.42	0.43	0.43	0.43	0.43	0.32	0.34	0.2	0.54	0.58	0.41	0.953091	0.628521	40.1518	15.2996	16.7602	27.7884
Russet freq. - stalk	0.42	0.41	0.42	0.41	0.42	0.31	0.33	0.21	0.56	0.57	0.41	0.949182	0.624184	28.1621	24.7975	14.5242	32.5162
Russet freq. - cheek	0.41	0.38	0.38	0.38	0.35	0.23	0.25	0.17	0.55	0.56	0.44	0.949236	0.457817	44.6426	10.7302	15.0899	29.5373
Russet freq. - eye	0.31	0.32	0.33	0.33	0.29	0.21	0.23	0.13	0.6	0.59	0.39	0.948828	0.522729	56.7674	9.00792	15.1301	19.0945
Titratable acidity	0.67	0.53	0.53	0.53		0.49	0.47	0.49	0.64	0.62	0.62	0.95554	0.655948	64.1822	8.08839	7.18921	20.5402
Soluble solids content	0.53	0.5	0.51	0.51	0.5	0.37	0.4	0.39	0.45	0.48	0.49	0.880661	0.639476	39.434	2.71627	18.8143	39.0354
Fruit firmness	0.57	0.56	0.56	0.56	0.55	0.47	0.46	0.47	0.55	0.55	0.52	0.939271	0.646246	67.434	7.18784	6.94898	18.4292
Water core freq.*	0.39	0.42	0.44	0.43		0.41	0.4					0.843617	0.598525	60.4551	0.0219479	10.7014	28.8215
Water core grade*	0.43	0.42	0.44	0.43		0.4	0.39					0.785866	0.617636	59.2032	1.09833	8.7905	30.908
Trunk diameter	0.54	0.54	0.55	0.54	0.54	0.38	0.38	0.38	0.56	0.55	0.57	0.97716	0.656563	10.9368	66.3361	4.19679	18.5303
Trunk increment	0.54	0.54	0.56	0.54	0.54	0.25	0.28	0.29	0.3	0.29	0.37	0.87899	0.5522	8.70025	25.1324	11.0377	55.1297

## Sheet: Supplementary table 7
Supplementary table 7
Predictive abilities and standard deviations (SD) for all possible combinations of correlated traits.
Traits measured at a single location are labeled with an asterisk.
Trait	Correlated_trait	Predictive_ability	SD
Titratable acidity	Fruit diameter*	0.525609	0.0619813
Fruit diameter*	Titratable acidity	0.491001	0.0508175
Bitter pit freq.	Bitter pit grade	0.343545	0.0816231
Bitter pit grade	Bitter pit freq.	0.390105	0.0600971
Bitter pit freq.	Trunk diameter	0.332353	0.0765014
Trunk diameter	Bitter pit freq.	0.533829	0.0664223
Bitter pit grade	Trunk diameter	0.386973	0.0555041
Trunk diameter	Bitter pit grade	0.533283	0.0663738
Trunk diameter	Ground color	0.535564	0.0666906
Ground color	Trunk diameter	0.671722	0.056565
Ground color	Trunk increment	0.672008	0.0562446
Trunk increment	Ground color	0.53526	0.0625267
Bitter pit freq.	Red over color	0.337609	0.0751425
Red over color	Bitter pit freq.	0.739011	0.0318209
Bitter pit grade	Red over color	0.389884	0.0550101
Red over color	Bitter pit grade	0.738576	0.0322939
Fruit diameter*	Fruit length*	0.491894	0.0509998
Fruit length*	Fruit diameter*	0.411085	0.0555703
Fruit diameter*	Maximum fruit size*	0.492099	0.0494606
Maximum fruit size*	Fruit diameter*	0.435251	0.0536891
Fruit diameter*	Fruit volume*	0.491481	0.0502838
Fruit volume*	Fruit diameter*	0.460148	0.0556041
Trunk diameter	Fruit firmness	0.536825	0.0678401
Fruit firmness	Trunk diameter	0.552411	0.0751331
Trunk increment	Fruit firmness	0.53682	0.0623223
Fruit firmness	Trunk increment	0.55196	0.0759366
Floral emergence	End of flowering*	0.605237	0.0746413
End of flowering*	Floral emergence	0.472487	0.0417217
Floral emergence	Full flowering*	0.603539	0.0750823
Full flowering*	Floral emergence	0.458237	0.0605703
End of flowering*	Full flowering*	0.439066	0.0491837
Full flowering*	End of flowering*	0.422582	0.0512518
Flowering intensity	Number of fruits	0.588871	0.0490921
Number of fruits	Flowering intensity	0.668805	0.0356684
Flowering intensity	Weight of fruits	0.589196	0.048346
Weight of fruits	Flowering intensity	0.675166	0.0418383
Ground color	Number of fruits	0.670055	0.0565908
Number of fruits	Ground color	0.666412	0.0347691
Fruit firmness	Number of fruits	0.549294	0.0755076
Number of fruits	Fruit firmness	0.66864	0.0370007
Number of fruits	Soluble solids content	0.668528	0.0352231
Soluble solids content	Number of fruits	0.500022	0.0556453
Trunk diameter	Number of fruits	0.537088	0.0673976
Number of fruits	Trunk diameter	0.669305	0.0368408
Trunk increment	Number of fruits	0.533509	0.0637222
Number of fruits	Trunk increment	0.668003	0.0361636
Ground color	Weight of fruits	0.670575	0.0562427
Weight of fruits	Ground color	0.674439	0.042163
Number of fruits	Weight of fruits	0.668209	0.0362847
Weight of fruits	Number of fruits	0.67557	0.0419108
Fruit diameter*	Weight of fruits	0.512553	0.056492
Single fruit weight	Fruit diameter*	0.58288	0.0653951
Fruit length*	Weight of fruits	0.438015	0.0606372
Single fruit weight	Fruit length*	0.583546	0.0666547
Maximum fruit size*	Weight of fruits	0.453398	0.0590753
Single fruit weight	Maximum fruit size*	0.57955	0.063441
Fruit volume*	Weight of fruits	0.486046	0.0580022
Single fruit weight	Fruit volume*	0.581213	0.0640386
Weight of fruits	Soluble solids content	0.67447	0.04052
Soluble solids content	Weight of fruits	0.498122	0.0552165
Trunk diameter	Weight of fruits	0.536319	0.0678508
Weight of fruits	Trunk diameter	0.675411	0.042045
Trunk increment	Weight of fruits	0.532901	0.0650351
Weight of fruits	Trunk increment	0.674626	0.042019
Fruit firmness	Harvest date	0.552141	0.0753688
Harvest date	Fruit firmness	0.776023	0.0352458
Number of fruits	Harvest date	0.669665	0.0371862
Harvest date	Number of fruits	0.775292	0.0362744
Weight of fruits	Harvest date	0.677783	0.0437287
Harvest date	Weight of fruits	0.774724	0.0366948
Harvest date	Russet freq. - cheek	0.77657	0.035295
Russet freq. - cheek	Harvest date	0.343838	0.0654784
Soluble solids content	Harvest date	0.503562	0.0584814
Harvest date	Soluble solids content	0.775057	0.0358795
Fruit length*	Maximum fruit size*	0.412183	0.0519786
Maximum fruit size*	Fruit length*	0.432486	0.0551515
Fruit length*	Fruit volume*	0.411675	0.0551844
Fruit volume*	Fruit length*	0.459601	0.0573592
Maximum fruit size*	Fruit volume*	0.436763	0.0546659
Fruit volume*	Maximum fruit size*	0.461765	0.0535861
Russet cover	Russet freq. - overall	0.295361	0.0968518
Russet freq. - overall	Russet cover	0.4287	0.0709303
Russet freq. - cheek	Russet cover	0.338839	0.0665503
Russet cover	Russet freq. - cheek	0.294106	0.0982776
Russet cover	Russet freq. - eye	0.295147	0.0986831
Russet freq. - eye	Russet cover	0.292576	0.102492
Russet cover	Russet freq. - stalk	0.295785	0.0971431
Russet freq. - stalk	Russet cover	0.414987	0.081708
Soluble solids content	Russet cover	0.497664	0.0574302
Russet cover	Soluble solids content	0.296771	0.0977187
Russet cover	Yellow color	0.295692	0.100138
Yellow color	Russet cover	0.259309	0.08321
Russet freq. - cheek	Russet freq. - overall	0.346794	0.0646289
Russet freq. - overall	Russet freq. - cheek	0.432276	0.0691915
Russet freq. - overall	Russet freq. - eye	0.429705	0.0725092
Russet freq. - eye	Russet freq. - overall	0.292636	0.10376
Russet freq. - overall	Russet freq. - stalk	0.432285	0.0681335
Russet freq. - stalk	Russet freq. - overall	0.417721	0.0795624
Soluble solids content	Russet freq. - overall	0.499176	0.0581254
Russet freq. - overall	Soluble solids content	0.427504	0.0674457
Russet freq. - cheek	Russet freq. - eye	0.343302	0.0671636
Russet freq. - eye	Russet freq. - cheek	0.292107	0.106512
Soluble solids content	Russet freq. - cheek	0.499806	0.0558496
Russet freq. - cheek	Soluble solids content	0.343724	0.0675276
Russet freq. - cheek	Yellow color	0.343653	0.0720442
Yellow color	Russet freq. - cheek	0.268037	0.0769727
Russet freq. - eye	Yellow color	0.289059	0.107344
Yellow color	Russet freq. - eye	0.265415	0.0808246
Russet freq. - cheek	Russet freq. - stalk	0.346151	0.0638234
Russet freq. - stalk	Russet freq. - cheek	0.417821	0.0785432
Russet freq. - eye	Russet freq. - stalk	0.290973	0.104238
Russet freq. - stalk	Russet freq. - eye	0.415371	0.0823729
Fruit firmness	Soluble solids content	0.548033	0.0754102
Soluble solids content	Fruit firmness	0.499765	0.0559042
Trunk diameter	Soluble solids content	0.532411	0.0692598
Soluble solids content	Trunk diameter	0.500993	0.0555289
Trunk increment	Soluble solids content	0.53249	0.0627522
Soluble solids content	Trunk increment	0.500413	0.0573167
Trunk diameter	Trunk increment	0.533268	0.0662385
Trunk increment	Trunk diameter	0.534556	0.0601883
